# Supplementary material for: A Paradoxical Tumor-Suppressor Role for the Rac1 Exchange Factor Vav1 in T Cell Acute Lymphoblastic Leukemia
Source: Cancer Cell. 2017 Nov 13;32(5):608–623.e9. doi: 10.1016/j.ccell.2017.10.004 (PMC5691892; doi:10.1016/j.ccell.2017.10.004)
Supplement: Table S1. List of Genes Differentially Regulated in Vav1−/− T Cell Tumors, Related to Figure 2 [file mmc2.xlsx]

## Sheet:  DEGs
Table S1, related to Figure 2. List of genes differentially regulated in Vav1–/– T cells tumors.
List of genes up- and downregulated in the transcriptome common to DN and CD8+ tumor cells from Vav1-deficient mice.
Probeset	Gene symbol	Pattern in DN and CD8+ tumor cells	Expression change (log2FC)	Average expression (log2)	Moderated t-statistic	p value	Adjusted p value
10344653	Oprk1	up	4.26978	7.75831	3.68901	0.00443819	0.00511154
10501074	Cym	up	4.13659	9.53721	5.75808	0.000209322	0.000360329
10501046	NA	up	3.7144	9.5126	11.0568	8.50399e-07	7.13237e-06
10410007	Fbp1	up	3.57336	8.51381	4.39035	0.00147347	0.00192031
10501048	Dennd2d	up	3.38351	9.07864	8.60831	7.76611e-06	3.08273e-05
10398308	Wdr25	up	3.36157	9.20806	28.1447	1.36107e-10	7.07759e-08
10361895	Olig3	up	3.33238	8.66034	9.48311	3.33936e-06	1.73882e-05
10538187	Gpnmb	up	2.99793	8.803	10.1827	1.77836e-06	1.11416e-05
10511779	Atp6v0d2	up	2.97821	8.10458	6.90775	4.94861e-05	0.000115393
10443690	Glp1r	up	2.92829	7.7565	5.67554	0.000233721	0.000392986
10420532	Atp8a2	up	2.83786	8.51838	4.20918	0.00194671	0.00245701
10590031	Itga9	up	2.65405	9.93899	13.8606	1.0804e-07	2.20317e-06
10399428	Snord118	up	2.64874	7.97433	3.7082	0.00430266	0.00497749
10521667	Bst1	up	2.57482	10.3487	15.1874	4.63017e-08	1.51127e-06
10376383	Gm12253	up	2.46943	7.42879	6.19147	0.000119121	0.000228151
10386909	Cenpv	up	2.42875	10.4207	14.4381	7.40603e-08	1.79937e-06
10384378	Ddc	up	2.41218	8.41471	9.9018	2.28005e-06	1.32472e-05
10425945	Fbln1	up	2.35937	9.65964	11.8471	4.55286e-07	4.83161e-06
10560719	Igsf23	up	2.3566	9.43071	8.83175	6.22052e-06	2.70684e-05
10539017	Reep1	up	2.33927	8.40837	18.0824	9.05154e-09	5.19353e-07
10379535	Ccl8	up	2.33003	7.62434	4.25996	0.00179969	0.00230786
10417579	4930452B06Rik	up	2.26055	7.85071	7.22007	3.44033e-05	8.92255e-05
10523717	Spp1	up	2.24137	7.41959	5.84457	0.000186671	0.000330167
10390505	Snora21	up	2.2173	11.2924	5.28067	0.000401305	0.000619225
10394990	Mboat2	up	2.21366	8.054	4.71383	0.000906532	0.001246
10381962	Ace	up	2.20146	8.69771	5.1619	0.000474203	0.000712676
10402705	Gm266	up	2.19376	7.98444	3.62008	0.00496286	0.00567808
10547657	C3ar1	up	2.17567	9.19308	7.81391	1.77635e-05	5.46568e-05
10517587	Alpl	up	2.14552	8.49687	7.49876	2.51072e-05	6.95153e-05
10399505	Greb1	up	2.14363	7.40873	7.50341	2.49774e-05	6.94557e-05
10459999	Sall3	up	2.13898	8.11505	2.83994	0.0181366	0.0190142
10518313	Tnfrsf8	up	2.13597	9.37534	10.7991	1.05136e-06	7.8849e-06
10468722	Gfra1	up	2.12128	11.1166	11.8583	4.51417e-07	4.83161e-06
10432176	Snora34	up	2.10279	8.81537	3.87409	0.00329711	0.00391885
10362062	NA	up	2.06752	8.08378	8.26254	1.10486e-05	3.89496e-05
10551696	Rasgrp4	up	2.06506	9.08208	6.26744	0.00010819	0.0002115
10601980	Mum1l1	up	2.05847	6.69106	4.08024	0.00238003	0.00292278
10432661	Galnt6	up	2.04874	9.13733	10.352	1.53529e-06	1.01701e-05
10565994	Art2b	up	2.04748	8.25399	3.82456	0.00356856	0.00422219
10389231	Ccl3	up	2.04165	8.00331	6.31196	0.000102291	0.000203799
10424584	Dennd3	up	2.03597	8.94889	6.27348	0.000107369	0.000210336
10500677	Cd2	up	2.01908	10.4324	9.40154	3.60288e-06	1.83676e-05
10440019	Tmem45a	up	2.01304	8.07913	6.92227	4.86446e-05	0.000114156
10492964	Cd5l	up	2.00536	7.84029	3.41612	0.00692872	0.00767398
10347218	NA	up	1.9996	10.8368	6.6312	6.89426e-05	0.000148608
10375175	Slit3	up	1.94509	9.01016	7.69351	2.02486e-05	6.03313e-05
10416181	Stc1	up	1.93803	8.00517	5.83438	0.000189196	0.00033181
10379727	Wfdc17	up	1.93463	10.675	6.77061	5.82628e-05	0.000130308
10361186	Sertad4	up	1.93369	8.91275	8.98265	5.36829e-06	2.47036e-05
10442127	NA	up	1.93135	7.05066	3.61921	0.00496988	0.00567986
10554249	Acan	up	1.92288	8.25502	7.68841	2.03618e-05	6.03313e-05
10520043	Lhfpl3	up	1.91677	8.29932	3.7837	0.00381015	0.00447297
10597420	Ccr4	up	1.91436	9.73355	8.25932	1.10857e-05	3.89496e-05
10578688	Rnu2-10	up	1.90242	10.7331	7.04395	4.2172e-05	0.000103441
10389222	Ccl6	up	1.89915	9.29206	6.92068	4.87357e-05	0.000114156
10418355	Cacna1d	up	1.89719	7.65364	7.19219	3.55216e-05	9.14417e-05
10587604	Rwdd2a	up	1.89344	7.4673	6.54188	7.68901e-05	0.000161874
10420891	Scara3	up	1.87113	8.13415	2.50967	0.0316929	0.0327315
10384974	Il9r	up	1.86978	9.27105	6.94906	4.7132e-05	0.000111657
10495147	Dennd2d	up	1.85898	10.4448	8.4513	9.10164e-06	3.4605e-05
10547322	Cacna1c	up	1.85446	7.45576	2.97077	0.0145493	0.0155192
10433428	NA	up	1.85196	6.22259	2.96878	0.0145982	0.0155554
10411611	Naip5	up	1.81033	7.55793	2.64027	0.0254141	0.0264043
10426503	Gm4371	up	1.80348	7.09912	7.03122	4.28032e-05	0.000104742
10398075	Serpina3n	up	1.76739	9.2831	3.69567	0.00439066	0.0050624
10461587	NA	up	1.7393	8.18202	5.27187	0.000406271	0.000624627
10386211	Fam183b	up	1.73142	8.02091	4.24101	0.00185314	0.00237057
10370510	Syde1	up	1.72154	8.96137	4.81351	0.000782877	0.00109878
10533182	Dtx1	up	1.71266	11.2603	9.86012	2.36688e-06	1.3539e-05
10365833	Usp44	up	1.70924	7.53167	7.01659	4.35414e-05	0.000106298
10344952	Rdh10	up	1.69818	10.2644	2.84272	0.0180518	0.0189444
10454807	Snora74a	up	1.68848	9.47291	8.45275	9.08825e-06	3.4605e-05
10500406	Cd160	up	1.68212	7.86749	3.70668	0.00431325	0.0049842
10583286	Gpr83	up	1.67932	8.02413	3.77375	0.00387155	0.00453936
10400304	Egln3	up	1.66942	10.2283	11.6498	5.30302e-07	5.01377e-06
10547641	Slc2a3	up	1.6573	9.29351	4.98488	0.000610442	0.000891658
10362674	Rnu3a	up	1.6532	9.54542	4.61745	0.00104607	0.00141471
10485027	F2	up	1.65224	8.07628	5.02442	0.000576738	0.000847185
10556206	Snora3	up	1.64827	10.5764	5.57926	0.000266111	0.000435836
10391488	Rnu2-10	up	1.64035	12.5178	5.563	0.000272045	0.000443459
10545135	Il12rb2	up	1.63166	9.84972	10.1578	1.81753e-06	1.13188e-05
10597883	Ano10	up	1.62711	9.86591	10.8045	1.04664e-06	7.8849e-06
10413517	Chdh	up	1.62277	10.0801	11.4208	6.34787e-07	5.84229e-06
10595848	Spsb4	up	1.61185	7.33754	7.28483	3.19503e-05	8.39098e-05
10496756	Mcoln3	up	1.60515	8.95099	5.24542	0.000421596	0.000645743
10380280	Gm525	up	1.59797	11.3114	7.07047	4.08894e-05	0.000101492
10474048	Syt13	up	1.57682	9.96487	6.68159	6.48558e-05	0.0001423
10572897	Hmox1	up	1.5755	9.14469	8.23229	1.1401e-05	3.96555e-05
10507840	Heyl	up	1.57284	8.59052	4.2155	0.00192775	0.00244198
10450733	Gm7030	up	1.55688	10.5324	6.25054	0.000110524	0.000214851
10379650	NA	up	1.54264	11.2886	5.48568	0.000302267	0.000485869
10375402	Adam19	up	1.53205	9.8568	4.07213	0.00241051	0.00295628
10565735	NA	up	1.52794	8.64063	3.71482	0.00425693	0.00493557
10594754	Foxb1	up	1.52545	7.41752	3.16691	0.0104742	0.0113471
10489235	9430008C03Rik	up	1.51629	8.72591	8.28486	1.07964e-05	3.8718e-05
10571344	D8Ertd82e	up	1.51353	8.90261	3.55191	0.00554569	0.00622842
10389214	Ccl9	up	1.50534	8.59004	6.83294	5.40804e-05	0.000123306
10456046	Pdgfrb	up	1.50367	9.17765	3.47867	0.0062518	0.00696132
10548128	Tspan9	up	1.48088	9.73684	7.18902	3.56516e-05	9.15498e-05
10500666	Ptgfrn	up	1.47506	8.35881	10.0937	1.92274e-06	1.18322e-05
10368343	Arg1	up	1.46779	6.92241	4.58947	0.00109073	0.00146575
10587829	Plod2	up	1.46405	7.72203	3.58602	0.0052456	0.00594273
10432675	NA	up	1.45931	10.2909	6.85681	5.25663e-05	0.000120416
10407782	Edaradd	up	1.43989	9.25594	6.75553	5.93261e-05	0.000132118
10515086	NA	up	1.43648	8.9491	6.0328	0.000146	0.000267324
10549222	Bcat1	up	1.43481	9.29325	6.10901	0.000132351	0.000247119
10466210	Ms4a6d	up	1.43168	8.88421	5.78077	0.000203105	0.000351463
10382449	Rab37	up	1.43144	9.03367	3.59741	0.00514921	0.00585746
10586971	Prtg	up	1.42468	7.3451	7.12883	3.82135e-05	9.69317e-05
10566877	Sbf2	up	1.41941	9.69914	9.03534	5.10147e-06	2.38988e-05
10571252	Tex15	up	1.41782	6.35059	4.16564	0.00208288	0.00260988
10426535	Pced1b	up	1.41433	8.58506	5.72722	0.000218105	0.000373547
10391119	Leprel4	up	1.41207	7.4986	3.71942	0.00422548	0.00491005
10598976	Timp1	up	1.41185	7.43052	3.38992	0.00723451	0.00799563
10583326	Slc36a4	up	1.40407	8.89815	2.53674	0.0302755	0.0312987
10409278	Nfil3	up	1.40333	8.38402	4.20285	0.0019659	0.00247823
10414360	Lgals3	up	1.403	9.52638	7.96997	1.50242e-05	4.77834e-05
10523845	Ephx4	up	1.39832	7.32725	6.59159	7.2351e-05	0.000153875
10564502	Pgpep1l	up	1.39166	8.86333	6.02313	0.000147838	0.000270214
10508721	Snora44	up	1.39079	10.2486	3.36905	0.00748793	0.00825816
10597656	Scn5a	up	1.38576	7.76836	6.08125	0.000137158	0.000253321
10594301	Coro2b	up	1.38448	8.38777	5.3496	0.000364585	0.00057537
10358476	Prg4	up	1.38325	7.69799	3.7563	0.0039817	0.00466325
10548375	Clec7a	up	1.3768	7.81787	3.48303	0.00620726	0.00691913
10570432	Snora3	up	1.3758	10.4726	6.08096	0.000137207	0.000253321
10603736	Rnu2-10	up	1.3733	11.5045	7.38952	2.83774e-05	7.60632e-05
10397351	Jdp2	up	1.35476	8.38535	5.31211	0.000384088	0.000597065
10517488	Ephb2	up	1.34656	9.06178	6.34122	9.86057e-05	0.000197591
10599530	Rab33a	up	1.34281	7.39478	3.87944	0.00326908	0.0038989
10354598	Hecw2	up	1.34032	7.54209	4.63926	0.0010126	0.00137302
10352661	Ptpn14	up	1.33178	11.14	5.72627	0.000218382	0.000373547
10489239	9430008C03Rik	up	1.32856	9.8746	8.31776	1.04358e-05	3.78162e-05
10435094	Tnk2	up	1.32506	9.40807	5.67496	0.000233902	0.000392986
10349744	Slc45a3	up	1.32461	8.26496	7.39862	2.80879e-05	7.54817e-05
10435075	Tfrc	up	1.3218	10.2087	6.83134	5.41837e-05	0.000123306
10541301	Tuba8	up	1.32071	9.33144	4.19576	0.00198765	0.00249992
10376887	Snord49a	up	1.3202	8.90212	4.90064	0.00068949	0.000991272
10485402	Fjx1	up	1.30977	6.943	2.60767	0.0268544	0.027845
10447921	NA	up	1.30899	5.50484	2.70652	0.022721	0.0236298
10496771	Mcoln2	up	1.30737	9.24483	7.23587	3.37866e-05	8.78452e-05
10360674	Mixl1	up	1.29956	6.98274	3.1947	0.00999998	0.0108673
10513320	Ptgr1	up	1.29939	9.30008	4.41034	0.00142928	0.00186975
10483828	Pde11a	up	1.29605	7.9992	5.20358	0.000447122	0.000678506
10551542	Fbxo17	up	1.29253	8.02143	9.28127	4.03385e-06	1.98825e-05
10490129	Bmp7	up	1.2922	10.2107	8.95627	5.50762e-06	2.48496e-05
10512807	Gabbr2	up	1.2874	7.37506	2.32634	0.0431751	0.0443259
10347873	Agfg1	up	1.28572	12.502	5.4629	0.000311845	0.000499722
10366546	Cpm	up	1.28428	7.52357	3.27748	0.00871373	0.00953924
10530627	Lrrc66	up	1.27831	6.52404	3.58778	0.00523065	0.00593225
10543895	2010107G12Rik	up	1.27627	8.14058	3.8654	0.00334312	0.003969
10554521	Pde8a	up	1.27359	8.10749	3.78362	0.00381062	0.00447297
10422412	Slc15a1	up	1.27084	7.5101	3.29956	0.00840036	0.00920588
10559818	NA	up	1.2706	7.6824	4.99696	0.000599926	0.000877529
10394862	Asap2	up	1.2705	8.76364	5.16784	0.000470243	0.000707746
10461152	Snhg1	up	1.26967	8.67553	6.26041	0.000109154	0.000212584
10573779	Nkd1	up	1.26677	8.3588	5.77394	0.000204955	0.000354075
10422321	Dzip1	up	1.26524	10.5047	5.67951	0.000232479	0.000392497
10461156	Snhg1	up	1.25387	9.63233	6.05664	0.000141574	0.000260597
10566026	Folr2	up	1.25232	8.09885	3.87693	0.00328221	0.00391008
10571325	Mfhas1	up	1.24542	10.1715	5.68681	0.000230215	0.000389941
10401673	Tgfb3	up	1.23774	7.84625	2.97414	0.0144672	0.0154475
10604076	Snora69	up	1.23431	10.2283	4.59643	0.00107943	0.00145604
10394471	Sdc1	up	1.23287	9.02049	8.30842	1.05369e-05	3.79182e-05
10565193	Hdgfrp3	up	1.22483	9.27036	6.18617	0.000119926	0.00022885
10531737	Hpse	up	1.21834	8.7615	5.83585	0.000188828	0.000331726
10368197	NA	up	1.21625	7.62638	3.3552	0.00766131	0.00842258
10541614	Clec4d	up	1.21216	6.3372	3.55199	0.00554499	0.00622842
10466190	NA	up	1.20868	6.78829	4.03175	0.00256838	0.00312776
10547633	Gdf3	up	1.208	7.30002	6.61188	7.05831e-05	0.000151092
10516064	Mfsd2a	up	1.20787	8.26209	5.49841	0.000297053	0.000479713
10585347	4930550C14Rik	up	1.20674	7.03623	6.96093	4.64784e-05	0.00011036
10392369	Cacng4	up	1.20529	8.52587	3.34544	0.00778584	0.00855044
10363070	Gp49a	up	1.2052	7.74667	6.13417	0.000128154	0.00024145
10456018	Arsi	up	1.20112	10.3384	5.2856	0.000398553	0.000615891
10427131	Soat2	up	1.20071	7.49075	8.39899	9.60071e-06	3.59163e-05
10376021	2008-09-01	up	1.1985	8.46542	3.96652	0.00284689	0.00344275
10546762	Il5ra	up	1.19524	7.0938	3.11414	0.0114395	0.0123414
10471247	Aif1l	up	1.19098	8.32822	5.38366	0.00034779	0.000552217
10430384	Elfn2	up	1.18658	7.85206	5.61232	0.000254477	0.000420089
10461160	NA	up	1.17917	7.88708	6.40373	9.12035e-05	0.000185984
10395702	Akap6	up	1.17458	6.84816	5.03127	0.000571101	0.000840092
10463430	Sema4g	up	1.16898	7.6112	8.71039	7.01342e-06	2.90596e-05
10466200	Ms4a7	up	1.16703	8.4549	5.05849	0.000549287	0.000811447
10383502	Slc16a3	up	1.15862	8.33233	3.89528	0.00318766	0.0038161
10583056	Mmp12	up	1.1571	7.79376	3.58263	0.00527465	0.00596553
10584941	Bace1	up	1.15575	9.25076	5.0632	0.000545604	0.00080904
10461150	NA	up	1.15139	8.38122	6.29018	0.000105133	0.000207367
10569646	Ccnd1	up	1.14038	9.89865	2.28368	0.0463839	0.0475733
10555574	Inppl1	up	1.13366	7.65816	4.57439	0.00111564	0.00149711
10595452	Ube2cbp	up	1.13156	8.99831	8.14458	1.24935e-05	4.1645e-05
10583071	Mmp3	up	1.12699	6.31414	4.54283	0.00116975	0.00156167
10352448	Dusp10	up	1.12409	11.2032	6.16648	0.000122973	0.000233474
10441038	Hlcs	up	1.12197	8.23671	5.85453	0.000184236	0.000326973
10360382	Ifi204	up	1.11863	9.24496	3.04127	0.0129247	0.0138431
10461154	Snhg1	up	1.11275	6.78921	5.53192	0.000283785	0.000460431
10608676	L2hgdh	up	1.11248	8.00001	6.98493	4.5186e-05	0.000108781
10505356	Zfp618	up	1.1081	8.40393	4.7451	0.000865639	0.00120517
10533751	Pitpnm2	up	1.09707	10.4851	7.11245	3.89449e-05	9.83074e-05
10593449	Layn	up	1.09052	7.46811	3.07588	0.0121962	0.0130898
10513824	Cdk5rap2	up	1.07797	10.1224	3.26656	0.0088732	0.00969341
10428222	Ncald	up	1.07251	7.97342	6.08926	0.000135751	0.00025166
10429968	NA	up	1.07216	9.17936	4.30924	0.0016682	0.00215787
10500808	Olfml3	up	1.06974	9.12114	4.19567	0.00198792	0.00249992
10397264	Vrtn	up	1.06633	6.9725	3.56138	0.00546058	0.00615277
10499045	Trim2	up	1.06037	6.88597	3.4422	0.0066377	0.00736735
10461162	Snord22	up	1.05967	8.29333	6.57015	7.4272e-05	0.000157317
10434925	Hes1	up	1.05844	8.79511	4.21711	0.00192293	0.00243884
10351041	NA	up	1.05391	9.35528	6.59688	7.18854e-05	0.000153198
10386093	Snord1c	up	1.05391	6.38719	6.09489	0.000134772	0.000250739
10393559	Timp2	up	1.05155	10.3168	6.87101	5.16869e-05	0.000119189
10403871	Aoah	up	1.05148	6.84489	4.89047	0.000699745	0.000999636
10441680	Pde10a	up	1.0507	7.78774	5.87844	0.000178533	0.000318482
10397763	9030617O03Rik	up	1.04972	8.33958	5.23006	0.000430781	0.000656909
10586491	Dapk2	up	1.04822	7.35145	3.95283	0.00290926	0.00351409
10446907	Ttc27	up	1.04532	8.88624	5.59147	0.000261749	0.000429368
10560242	C5ar1	up	1.04376	6.66087	5.11059	0.000509982	0.000760948
10578264	Msr1	up	1.04197	7.68729	7.69366	2.02453e-05	6.03313e-05
10600205	Dusp9	up	1.03767	8.00851	5.80875	0.000195712	0.000339801
10362394	Hddc2	up	1.03498	9.82431	5.98305	0.000155726	0.000282152
10382838	1810032O08Rik	up	1.03015	8.5346	6.26288	0.000108815	0.000212322
10392056	Cyb561	up	1.02267	7.5757	5.71066	0.000222984	0.000380794
10571274	Gsr	up	1.02037	11.0094	8.37142	9.87572e-06	3.65294e-05
10516518	Tlr12	up	1.00707	7.15438	4.85169	0.000740394	0.00105193
10413419	Arhgef3	up	1.00356	9.89374	6.43183	8.80736e-05	0.000180846
10372648	Lyz2	up	0.992315	12.1032	4.10232	0.00229918	0.0028466
10366303	NA	up	0.990758	7.17107	6.63931	6.82662e-05	0.000147603
10523901	NA	up	0.986895	8.15244	5.64656	0.000243	0.000403705
10411882	Nln	up	0.985803	8.62585	3.52518	0.00579327	0.0064785
10485405	Cd44	up	0.9827	8.70441	3.73534	0.00411835	0.00479628
10574996	Prmt7	up	0.982131	9.27856	7.96706	1.50709e-05	4.77858e-05
10509030	Runx3	up	0.978426	9.2019	6.97406	4.57665e-05	0.000109168
10508772	Fgr	up	0.974125	8.30933	6.65937	6.66241e-05	0.000145565
10583669	AB124611	up	0.972587	9.50306	4.49338	0.00126021	0.00166958
10418341	Il17rb	up	0.970658	10.3125	5.62535	0.000250042	0.000413424
10595466	Pgm3	up	0.961549	8.49461	5.31106	0.000384648	0.000597065
10556611	NA	up	0.960252	8.59563	6.66649	6.60519e-05	0.000144619
10564520	Snora21	up	0.957281	8.8966	4.50848	0.00123183	0.00163614
10550274	Meis3	up	0.956995	8.62503	6.86245	5.22151e-05	0.000120141
10582626	Abcb10	up	0.953222	7.75646	5.74012	0.000214386	0.000367924
10556302	Ampd3	up	0.951934	8.37934	3.27343	0.00877249	0.00959347
10356329	Snora75	up	0.942416	8.80796	4.64785	0.000999728	0.00135733
10584634	Usp2	up	0.938394	8.56044	4.39337	0.0014667	0.00191388
10544829	Jazf1	up	0.937764	8.83928	4.82506	0.000769752	0.00108188
10586591	Car12	up	0.936231	8.23795	3.94308	0.00295459	0.0035647
10469514	Bmi1	up	0.935746	9.49664	5.83756	0.000188405	0.000331726
10471550	Rpl12	up	0.933533	9.21458	6.87918	5.11888e-05	0.000118567
10595836	E030011O05Rik	up	0.93076	7.07039	5.39301	0.000343326	0.000546544
10360789	Degs1	up	0.929088	11.3254	6.48254	8.27151e-05	0.000171021
10402268	Lgmn	up	0.92564	10.0866	5.69657	0.000227227	0.000386137
10523134	Pf4	up	0.921841	7.88452	3.22556	0.00949897	0.0103444
10485213	Cd82	up	0.921157	12.0483	3.6584	0.00466362	0.00534748
10571958	Sh3rf1	up	0.919987	9.26903	5.9466	0.000163293	0.000293592
10607113	Rgs3	up	0.919381	8.61768	5.33637	0.000371347	0.000585153
10417004	Dzip1	up	0.913115	7.8435	4.73154	0.000883129	0.00122135
10423629	Pop1	up	0.909965	8.33999	5.63295	0.000247493	0.000409861
10415640	Snora65	up	0.891363	9.29728	4.97097	0.000622794	0.000904617
10469712	Pdss1	up	0.88469	8.49182	5.94454	0.000163734	0.000293592
10500140	Anxa9	up	0.883366	6.90564	4.43855	0.0013693	0.00180034
10595171	Mb21d1	up	0.879163	6.68297	4.80813	0.000789064	0.00110597
10387536	Cd68	up	0.878048	10.527	5.75703	0.000209615	0.000360329
10496091	Lef1	up	0.873607	11.7567	5.45128	0.000316858	0.000506973
10582877	A530040E14Rik	up	0.872734	7.09722	3.60511	0.00508513	0.00580229
10445781	Trem2	up	0.872609	7.94429	6.37655	9.43446e-05	0.000191264
10398665	Tnfaip2	up	0.868493	8.09883	4.56859	0.00112538	0.00150825
10534667	Serpine1	up	0.866472	7.82233	3.40696	0.00703405	0.00778236
10502469	Pdlim5	up	0.862346	10.3369	4.30569	0.00167734	0.00216699
10393453	Dnah17	up	0.861154	7.42925	4.90005	0.000690078	0.000991272
10419296	Wdhd1	up	0.850399	10.1544	4.21966	0.00191536	0.0024322
10369290	Ddit4	up	0.846733	10.254	3.54165	0.00563937	0.00631318
10547830	Tpi1	up	0.846439	11.0378	5.87623	0.000179051	0.000318859
10582403	Galns	up	0.843349	8.52985	6.20077	0.00011772	0.00022672
10481056	Notch1	up	0.840223	12.4073	4.73947	0.000872851	0.00121359
10582549	Mela	up	0.834511	9.41178	6.10048	0.000133808	0.000249391
10547655	NA	up	0.823353	9.07095	6.97547	4.5691e-05	0.000109168
10365037	Matk	up	0.82226	8.33162	5.70719	0.000224019	0.000381309
10595831	Zbtb38	up	0.811882	9.6523	4.63732	0.00101552	0.00137519
10430686	Enthd1	up	0.791471	7.00394	5.14566	0.000485233	0.0007282
10354286	Kdelc1	up	0.788841	8.13609	4.96075	0.000632041	0.000914218
10595840	Acpl2	up	0.783008	7.43258	6.79093	5.68618e-05	0.000127724
10406817	Enc1	up	0.769443	8.88539	3.99381	0.00272667	0.00331278
10460603	Efemp2	up	0.752749	9.17118	4.60863	0.00105993	0.00143159
10404996	Ninj1	up	0.738131	9.09122	3.79115	0.00376488	0.00443428
10418171	Zcchc24	up	0.722391	8.50655	3.87538	0.00329034	0.00391528
10559261	Cd81	up	0.640533	11.7362	4.22617	0.00189615	0.00241562
10489343	Ptpla	up	0.541295	7.43498	3.10475	0.0116208	0.012524
10582545	Mela	up	0.496245	13.4311	3.88938	0.00321777	0.00384211
10403028	NA	down	-0.384541	4.42581	-2.91961	0.0158574	0.016794
10545194	Igkv4-59	down	-0.493302	5.81347	-2.34471	0.0418609	0.0430191
10538868	NA	down	-0.514461	8.25631	-3.5964	0.00515774	0.00585746
10545235	NA	down	-0.5195	4.48295	-4.47937	0.00128718	0.00170314
10545205	NA	down	-0.524674	5.80011	-2.8804	0.0169403	0.0178319
10545180	NA	down	-0.524858	5.27323	-3.68053	0.00449951	0.0051707
10545237	NA	down	-0.528523	4.30428	-2.9766	0.0144075	0.0153996
10545196	Igkv4-68	down	-0.570062	5.435	-3.97762	0.00279735	0.00339136
10414741	NA	down	-0.636527	6.74301	-2.82133	0.0187154	0.0196012
10538887	NA	down	-0.669637	6.59894	-4.41369	0.00142202	0.00186678
10599802	Cd40lg	down	-0.684567	5.53526	-4.79526	0.000804096	0.00112552
10414897	NA	down	-0.699692	5.8349	-2.94458	0.0152047	0.0161643
10414860	Trav14d-3-dv8	down	-0.717884	7.47843	-3.06894	0.0123389	0.0132293
10414947	NA	down	-0.757941	7.37617	-2.7945	0.0195826	0.0204682
10509168	E2f2	down	-0.762479	9.22525	-4.12735	0.00221097	0.00275378
10403079	NA	down	-0.774414	7.00051	-3.07875	0.0121377	0.0130405
10403060	Ighv1-72	down	-0.784309	6.23427	-4.73672	0.000876404	0.0012169
10403048	Igh-VJ558	down	-0.787411	8.0201	-3.74787	0.0040361	0.00471634
10466798	NA	down	-0.801086	5.00505	-6.72813	6.13134e-05	0.000135672
10545212	NA	down	-0.802699	5.47164	-3.25508	0.009044	0.00986964
10402991	NA	down	-0.808524	7.3499	-5.80944	0.000195536	0.000339801
10545190	NA	down	-0.821656	4.48737	-3.63047	0.00487981	0.00558921
10513472	Mup2	down	-0.827331	4.92528	-3.43748	0.00668945	0.00741687
10538753	NA	down	-0.836203	6.55948	-4.79215	0.000807768	0.00112914
10545184	NA	down	-0.839302	6.57983	-3.71748	0.00423869	0.00491991
10545220	Igk	down	-0.84478	5.06594	-2.71229	0.0225004	0.0234238
10414885	Trav14d-3-dv8	down	-0.848164	7.58338	-4.4386	0.00136919	0.00180034
10389877	Wfikkn2	down	-0.848402	6.54114	-4.00386	0.0026838	0.0032645
10506388	Tctex1d1	down	-0.852382	6.73547	-5.83959	0.000187901	0.000331726
10414807	Trav14d-3-dv8	down	-0.853921	7.008	-3.71048	0.00428688	0.00496476
10445877	NA	down	-0.858329	9.28993	-4.72764	0.000888229	0.00122677
10583203	Phxr4	down	-0.859658	8.18118	-3.89308	0.00319887	0.00382393
10416107	NA	down	-0.86956	5.71877	-6.4865	8.23118e-05	0.000170837
10353311	Jph1	down	-0.883546	7.17393	-7.69	2.03265e-05	6.03313e-05
10362171	Stx7	down	-0.883785	8.54889	-4.97502	0.000619171	0.000901389
10553833	Ndn	down	-0.892396	6.94767	-4.87345	0.000717279	0.00102328
10344879	A830018L16Rik	down	-0.902006	5.58923	-7.86699	1.67751e-05	5.21142e-05
10545202	NA	down	-0.910072	5.76644	-3.73401	0.00412719	0.0048012
10488655	Bcl2l1	down	-0.919294	9.00647	-5.0616	0.000546852	0.00080904
10374453	Glul	down	-0.919811	10.4852	-3.91201	0.00310398	0.00373195
10501734	Palmd	down	-0.92436	7.3727	-3.80478	0.00368345	0.00434823
10433114	Itga5	down	-0.928947	7.40294	-4.58939	0.00109085	0.00146575
10602198	Pak3	down	-0.930394	6.19984	-6.18707	0.00011979	0.00022885
10580522	Tox3	down	-0.937798	6.77052	-8.19258	1.18821e-05	4.07835e-05
10390542	Cacnb1	down	-0.938068	7.50448	-7.16682	3.65741e-05	9.36872e-05
10360418	Rgs7	down	-0.939789	5.58724	-5.03885	0.000564935	0.000832199
10351781	Kcnj10	down	-0.940884	6.85163	-6.87401	5.15035e-05	0.00011903
10580663	Ces1f	down	-0.947463	6.05941	-3.55064	0.00555715	0.00623456
10548525	Klra10	down	-0.951497	5.0132	-2.88071	0.0169316	0.0178319
10492428	Tiparp	down	-0.954409	8.65007	-4.89571	0.000694445	0.000994797
10601519	Klhl4	down	-0.958802	5.7188	-5.78148	0.000202915	0.000351463
10604187	Lamp2	down	-0.958875	11.0523	-8.32281	1.03816e-05	3.78162e-05
10412667	Ptprg	down	-0.959702	6.80883	-6.08	0.000137378	0.000253321
10439881	5330426P16Rik	down	-0.960196	7.61664	-3.68817	0.0044442	0.0051128
10358434	Pla2g4a	down	-0.960329	7.3863	-5.5331	0.000283326	0.000460405
10425354	Mgat3	down	-0.962687	7.20313	-7.95132	1.5326e-05	4.84468e-05
10526181	Gatsl2	down	-0.96446	7.71719	-6.51453	7.95178e-05	0.000166395
10573082	Inpp4b	down	-0.965521	8.42661	-2.88094	0.0169249	0.0178319
10497842	Bbs7	down	-0.971717	6.45756	-6.64784	6.75631e-05	0.000146814
10383313	Bahcc1	down	-0.975393	7.33696	-8.6722	7.28527e-06	2.94812e-05
10415017	NA	down	-0.976393	9.08169	-2.36937	0.0401586	0.0413105
10517165	Cd52	down	-0.977259	10.0534	-3.47214	0.00631914	0.00702878
10389581	Ypel2	down	-0.987485	8.97636	-5.2918	0.000395117	0.000612401
10579958	Il15	down	-0.988535	6.74189	-6.92927	4.82442e-05	0.000113516
10355214	Idh1	down	-0.991254	9.44758	-5.95971	0.000160527	0.00028984
10454015	Ttc39c	down	-0.995579	6.93994	-8.32112	1.03998e-05	3.78162e-05
10452419	Efna5	down	-0.99582	6.81308	-7.28596	3.19092e-05	8.39098e-05
10361748	Fbxo30	down	-0.996787	7.05725	-4.72497	0.000891739	0.00122998
10542156	Clec2d	down	-0.997194	9.86675	-6.69698	6.36598e-05	0.000139971
10579894	Hhip	down	-0.997281	6.44847	-5.20327	0.00044732	0.000678506
10557326	Il4ra	down	-1.00109	9.42069	-6.63031	6.90172e-05	0.000148608
10435791	Mir568	down	-1.00218	4.8882	-5.5653	0.000271198	0.000442773
10396440	NA	down	-1.00276	6.71273	-5.06157	0.00054688	0.00080904
10535780	Flt3	down	-1.00773	6.80168	-6.19814	0.000118115	0.00022706
10446986	Crim1	down	-1.00933	8.09557	-6.43226	8.80259e-05	0.000180846
10579199	Slc25a42	down	-1.0104	8.95012	-8.4209	9.38812e-06	3.53755e-05
10536390	Glcci1	down	-1.01393	9.81856	-5.01402	0.000585409	0.00085871
10478075	NA	down	-1.01552	7.56337	-6.43102	8.81622e-05	0.000180846
10403021	NA	down	-1.01701	5.25133	-2.71311	0.0224692	0.0234148
10577641	1810011O10Rik	down	-1.02085	6.58829	-6.82358	5.46871e-05	0.00012418
10381371	Aoc3	down	-1.02609	6.67653	-4.16779	0.00207592	0.00260429
10502816	Gipc2	down	-1.02624	6.73347	-5.23473	0.000427965	0.000653573
10367673	Plekhg1	down	-1.02766	7.15196	-7.92446	1.57722e-05	4.97063e-05
10360173	Slamf7	down	-1.0304	7.65836	-5.44337	0.00032032	0.000511724
10596072	Ppp2r3a	down	-1.03057	6.86535	-7.52891	2.42783e-05	6.84267e-05
10513145	Ptpn3	down	-1.03404	6.74325	-5.96214	0.00016002	0.000289428
10447294	Prkce	down	-1.03699	6.93735	-5.92831	0.00016724	0.000298849
10346882	Adam23	down	-1.04363	6.6827	-5.33227	0.000373468	0.000587586
10558921	Pnpla2	down	-1.04839	9.82543	-4.09668	0.00231955	0.00286729
10492335	Rap2b	down	-1.0521	7.77267	-4.27319	0.00176334	0.00226684
10579925	Gab1	down	-1.05338	7.34484	-6.9017	4.98413e-05	0.000115962
10461622	Ms4a6b	down	-1.05394	9.13967	-4.54437	0.00116704	0.00156005
10474936	Spint1	down	-1.05396	8.05863	-6.49445	8.15089e-05	0.000169878
10345037	Paqr8	down	-1.05477	7.35801	-7.56374	2.3358e-05	6.63725e-05
10506470	1700024P16Rik	down	-1.05526	5.51999	-6.36648	9.55384e-05	0.000193302
10405822	Cdk20	down	-1.05731	7.9266	-7.58961	2.26989e-05	6.52123e-05
10558227	Acadsb	down	-1.0577	7.94396	-6.16616	0.000123023	0.000233474
10603746	Maob	down	-1.05783	5.94022	-4.21135	0.00194018	0.00245473
10510215	Gm13139	down	-1.0604	7.92079	-4.82721	0.000767339	0.00108188
10387648	Tmem102	down	-1.06102	6.27444	-8.56684	8.09677e-06	3.16566e-05
10554081	Ttc23	down	-1.06553	5.95804	-8.27212	1.09396e-05	3.88301e-05
10534935	Pilrb1	down	-1.06654	6.65257	-5.31293	0.000383648	0.000597065
10509246	Luzp1	down	-1.06755	7.71942	-7.1038	3.9337e-05	9.88177e-05
10367945	Phactr2	down	-1.06872	7.25431	-8.78929	6.48622e-06	2.776e-05
10427590	Slc1a3	down	-1.06973	7.51218	-6.37742	9.42429e-05	0.000191264
10388254	Aspa	down	-1.07528	5.56869	-3.94077	0.0029654	0.0035736
10492590	Ppm1l	down	-1.07713	7.25647	-8.65163	7.43642e-06	2.98605e-05
10419223	Fermt2	down	-1.07737	8.15238	-5.2786	0.000402465	0.000620094
10541049	March8	down	-1.08204	7.72431	-7.58036	2.29322e-05	6.5701e-05
10374035	Xbp1	down	-1.08282	10.9497	-7.13695	3.78562e-05	9.62604e-05
10510482	Clstn1	down	-1.08508	8.47523	-5.40605	0.000337206	0.000537874
10487748	4930402H24Rik	down	-1.08599	8.56673	-4.77416	0.000829395	0.00115781
10547022	Timp4	down	-1.08664	6.42021	-6.11533	0.000131284	0.000245567
10384423	Cobl	down	-1.08747	7.54847	-8.11122	1.29386e-05	4.2991e-05
10576911	Efnb2	down	-1.08765	7.21767	-7.5426	2.3912e-05	6.75774e-05
10353309	Jph1	down	-1.08878	6.97757	-6.9746	4.57376e-05	0.000109168
10595371	Hmgn3	down	-1.09051	5.69723	-7.85187	1.70505e-05	5.27753e-05
10403034	NA	down	-1.09299	8.16369	-3.55887	0.00548305	0.00617139
10355246	Acadl	down	-1.09359	9.91453	-5.35706	0.000360833	0.000570314
10566574	Gvin1	down	-1.09451	8.25925	-4.64985	0.000996762	0.00135508
10498210	Nbea	down	-1.09663	6.68218	-6.48503	8.24618e-05	0.000170837
10554938	Rab30	down	-1.09669	6.36638	-7.77545	1.85192e-05	5.61591e-05
10382713	Itgb4	down	-1.09702	8.38466	-6.93189	4.80954e-05	0.000113422
10352798	Kcnh1	down	-1.09748	6.75956	-5.49349	0.000299058	0.000482196
10538924	Igk	down	-1.09833	6.86598	-4.65513	0.000988962	0.001348
10583008	Casp12	down	-1.09972	6.11801	-6.29218	0.000104868	0.000207367
10431659	Kif21a	down	-1.09981	6.58353	-6.91353	4.9149e-05	0.000114865
10566846	Dennd5a	down	-1.10073	8.34587	-5.69108	0.000228902	0.000388348
10345083	Khdc1b	down	-1.1013	5.87687	-7.49281	2.52743e-05	6.97221e-05
10595979	Mras	down	-1.10165	6.99923	-9.28739	4.01064e-06	1.98622e-05
10470182	Bmyc	down	-1.10257	8.32312	-7.66152	2.09708e-05	6.14356e-05
10548307	Klrb1c	down	-1.10352	5.40601	-5.20083	0.000448858	0.000678506
10420935	Ephx2	down	-1.10525	7.23483	-3.30969	0.00826055	0.00906221
10464084	Tcf7l2	down	-1.10574	7.36489	-8.70367	7.06048e-06	2.91385e-05
10569870	Retn	down	-1.10616	8.96053	-2.49411	0.0325368	0.0335697
10475653	Slc27a2	down	-1.10953	6.84782	-6.72983	6.11877e-05	0.000135672
10385526	9930111J21Rik2	down	-1.11099	7.77395	-5.94926	0.000162729	0.000293306
10400762	Map4k5	down	-1.11234	8.94668	-3.08719	0.0119674	0.0128709
10601771	Armcx1	down	-1.12066	7.30265	-5.60038	0.000258614	0.000424895
10425987	Ppara	down	-1.12403	6.70236	-8.23824	1.13307e-05	3.95697e-05
10364542	Cfd	down	-1.1253	8.93264	-3.57376	0.00535146	0.0060429
10519012	Arhgef16	down	-1.12575	7.15394	-8.40873	9.50558e-06	3.56888e-05
10513884	Tle1	down	-1.12942	6.8808	-6.60501	7.11767e-05	0.000152
10559207	Lsp1	down	-1.1303	10.5738	-2.87468	0.0171045	0.0179865
10574166	Cpne2	down	-1.13064	8.22806	-8.5873	7.93174e-06	3.12462e-05
10374366	Egfr	down	-1.13113	7.47989	-7.27693	3.2239e-05	8.44549e-05
10438262	Slc25a1	down	-1.13445	9.93724	-5.67771	0.00023304	0.000392807
10519770	Pclo	down	-1.13489	6.85961	-8.95405	5.51948e-06	2.48496e-05
10414879	Trav9d-3	down	-1.13574	7.42937	-4.44378	0.00135847	0.00179063
10497501	Naaladl2	down	-1.13576	4.97031	-6.33062	9.99237e-05	0.000199464
10361882	Nhsl1	down	-1.13721	7.66437	-5.16919	0.000469343	0.000707416
10588357	Acad11	down	-1.13725	8.70931	-6.01282	0.000149824	0.000273364
10546454	Adamts9	down	-1.13966	7.68578	-6.17937	0.00012097	0.000230418
10545177	NA	down	-1.14223	7.25638	-3.19557	0.00998537	0.0108627
10502951	Acadm	down	-1.14547	10.6581	-6.34302	9.83841e-05	0.000197528
10483110	Ifih1	down	-1.14596	8.30791	-6.85942	5.24032e-05	0.000120308
10445944	St6gal2	down	-1.14669	5.11177	-6.70219	6.32611e-05	0.000139638
10577838	Ddhd2	down	-1.14919	8.22724	-3.90796	0.00312399	0.00374916
10513141	Ptpn3	down	-1.15008	6.63115	-8.31974	1.04146e-05	3.78162e-05
10589535	Ngp	down	-1.1539	6.73449	-4.09617	0.0023214	0.00286729
10454172	Dsg2	down	-1.15545	7.06321	-4.83356	0.000760243	0.00107718
10548513	Klra9	down	-1.1563	5.13511	-3.4669	0.00637378	0.00708198
10518812	Camta1	down	-1.15797	6.23652	-7.99081	1.46947e-05	4.73141e-05
10445758	Treml4	down	-1.15926	6.98407	-7.21149	3.47435e-05	8.98836e-05
10544732	Skap2	down	-1.1599	7.93526	-7.98192	1.48343e-05	4.76162e-05
10547100	Plxnd1	down	-1.16136	9.80424	-4.93835	0.000652833	0.000941674
10511560	Esrp1	down	-1.16449	6.42722	-5.60902	0.000255612	0.000421294
10601416	P2ry10	down	-1.16808	9.69919	-4.68981	0.000939343	0.00128604
10513256	Lpar1	down	-1.17134	8.12812	-8.18541	1.19713e-05	4.08202e-05
10403063	Igh-VJ558	down	-1.17189	6.36455	-2.81384	0.0189532	0.0198303
10437151	Kcnj15	down	-1.17192	7.69892	-5.20184	0.000448222	0.000678506
10595070	Fam83b	down	-1.17625	6.2471	-7.33297	3.025e-05	8.02552e-05
10575034	Cdh3	down	-1.18049	7.59166	-6.56107	7.51026e-05	0.000158431
10419790	Ajuba	down	-1.18415	6.58889	-8.14643	1.24693e-05	4.1645e-05
10358091	Nav1	down	-1.18444	7.72734	-7.66945	2.07892e-05	6.13564e-05
10477649	Acss2	down	-1.18625	8.54855	-4.05431	0.00247889	0.00302943
10414876	Trav9d-3	down	-1.18648	8.29946	-3.58234	0.0052772	0.00596553
10544114	Hipk2	down	-1.18658	8.88477	-5.20175	0.000448275	0.000678506
10542181	Clec9a	down	-1.18768	6.43637	-4.65993	0.000981939	0.00134018
10388065	Nlrp1b	down	-1.18783	6.41068	-7.05327	4.17161e-05	0.000103028
10345807	Il18r1	down	-1.18972	6.44479	-5.04754	0.000557955	0.000823083
10497381	Cyp7b1	down	-1.19476	6.48304	-7.74588	1.91239e-05	5.76489e-05
10501555	Amy1	down	-1.19482	6.09261	-4.08204	0.00237335	0.00292104
10359136	Axdnd1	down	-1.19609	7.36676	-4.23119	0.0018815	0.00240093
10606735	Armcx2	down	-1.19636	7.11641	-9.95082	2.18236e-06	1.29694e-05
10414744	Trav9d-3	down	-1.19723	8.58017	-5.49236	0.000299518	0.000482196
10545247	Igkv6-14	down	-1.19937	7.14699	-2.49277	0.0326104	0.0336123
10351430	Rxrg	down	-1.1994	6.35466	-7.10665	3.92074e-05	9.87306e-05
10595924	Pik3cb	down	-1.20064	7.63318	-8.50024	8.66025e-06	3.3482e-05
10531126	Igj	down	-1.20235	6.26556	-4.44587	0.00135418	0.00178724
10595768	Pls1	down	-1.20259	7.15572	-8.89174	5.86521e-06	2.60676e-05
10548817	Plbd1	down	-1.20338	9.54814	-3.74158	0.00407717	0.00475898
10505438	Orm1	down	-1.20415	7.01458	-4.82502	0.000769801	0.00108188
10441422	Zdhhc14	down	-1.2043	9.48971	-5.83612	0.000188763	0.000331726
10599422	1110059M19Rik	down	-1.20755	5.45614	-8.91885	5.71195e-06	2.54954e-05
10352194	Cdc42bpa	down	-1.20979	6.11116	-7.51692	2.46045e-05	6.87867e-05
10384725	Rel	down	-1.21045	8.90491	-6.79504	5.65833e-05	0.000127374
10522217	Limch1	down	-1.21057	6.54667	-7.08463	4.02217e-05	0.000100313
10583920	Eepd1	down	-1.21066	7.02095	-7.5686	2.32327e-05	6.61973e-05
10545231	NA	down	-1.21147	5.6577	-2.91024	0.0161095	0.0170263
10454353	Mocos	down	-1.21258	6.34329	-8.57687	8.01543e-06	3.14568e-05
10403015	Ighm	down	-1.21546	6.15617	-2.88977	0.0166749	0.017606
10553788	Atp10a	down	-1.2168	9.60563	-6.04393	0.000143916	0.000263973
10418848	Wdfy4	down	-1.21724	7.48402	-9.57796	3.05913e-06	1.63994e-05
10513162	Ptpn3	down	-1.21777	7.65656	-8.14939	1.24307e-05	4.1645e-05
10606654	Xkrx	down	-1.21984	7.17301	-5.82012	0.000192794	0.000336418
10579872	Tpd52	down	-1.22036	7.64807	-10.5678	1.27668e-06	8.80985e-06
10490838	Fabp5	down	-1.22188	10.219	-4.52261	0.00120588	0.00160578
10423505	Cmbl	down	-1.22283	6.94088	-3.69627	0.0043864	0.0050624
10446334	Glcci1	down	-1.22469	11.5179	-4.1145	0.00225579	0.00279955
10468653	A630007B06Rik	down	-1.22663	7.02566	-4.82896	0.000765376	0.00108188
10561031	Lipe	down	-1.22697	8.85962	-3.91595	0.00308457	0.0037129
10345855	Slc9a2	down	-1.22818	6.77705	-7.4434	2.671e-05	7.29306e-05
10367919	Stx11	down	-1.22822	8.21141	-7.44314	2.67179e-05	7.29306e-05
10433507	Ciita	down	-1.22853	7.67231	-10.5548	1.29077e-06	8.83161e-06
10554094	Igf1r	down	-1.229	8.50766	-4.09502	0.00232556	0.00286902
10450880	H2-M2	down	-1.22901	8.21879	-2.6166	0.0264518	0.027455
10427496	Egflam	down	-1.22917	6.67908	-9.91602	2.25122e-06	1.31532e-05
10402347	Ifi27l2a	down	-1.22997	8.20518	-3.75324	0.00400137	0.00468102
10466127	AW112010	down	-1.23304	9.07234	-4.29155	0.00171418	0.00220911
10438738	Bcl6	down	-1.23547	9.29834	-4.71352	0.000906946	0.001246
10548345	Klrk1	down	-1.23853	5.42849	-7.14628	3.74508e-05	9.56974e-05
10585699	Fabp5	down	-1.23952	11.3779	-5.18647	0.000458036	0.000691375
10483178	Cobll1	down	-1.23958	8.13972	-8.26151	1.10605e-05	3.89496e-05
10501860	Fnbp1l	down	-1.24026	7.73496	-4.14338	0.00215635	0.0026922
10572130	Lpl	down	-1.24145	9.39541	-6.5891	7.25717e-05	0.00015403
10495625	Dpyd	down	-1.24454	5.96351	-5.85217	0.00018481	0.000327432
10359339	Rabgap1l	down	-1.24514	8.42477	-6.19241	0.000118978	0.000228151
10506397	Mier1	down	-1.24637	10.2578	-6.47286	8.37103e-05	0.000172735
10578123	Rbpms	down	-1.2509	8.26717	-7.80715	1.78938e-05	5.48342e-05
10399360	Rhob	down	-1.2537	7.22884	-9.3453	3.7978e-06	1.88982e-05
10390763	Ccr7	down	-1.25544	8.31368	-4.37098	0.00151768	0.00197298
10495285	Sort1	down	-1.2588	8.09609	-4.71071	0.000910726	0.00124954
10352838	Lamb3	down	-1.25892	7.90359	-8.36507	9.9402e-06	3.65294e-05
10564507	Arrdc4	down	-1.25902	7.79632	-9.95497	2.17428e-06	1.29694e-05
10531415	Cxcl10	down	-1.2591	7.78909	-3.5467	0.00559307	0.00626809
10348666	Dusp28	down	-1.25934	8.57237	-8.6528	7.42776e-06	2.98605e-05
10520965	Yes1	down	-1.25939	6.30386	-10.0705	1.96248e-06	1.20058e-05
10592023	Aplp2	down	-1.25974	10.1977	-9.37219	3.70322e-06	1.86755e-05
10575685	Nudt7	down	-1.25993	7.66216	-6.12878	0.000129041	0.000242682
10521574	Otop1	down	-1.26109	7.60163	-4.51394	0.00122173	0.00162481
10573008	Zfp827	down	-1.26353	7.7279	-6.00356	0.000151634	0.000275217
10528227	Gnai1	down	-1.26444	6.62283	-6.04702	0.000143343	0.000263387
10352867	Plxna2	down	-1.26679	7.34395	-9.77759	2.5497e-06	1.41047e-05
10462623	Ifit1	down	-1.26751	8.22562	-4.15921	0.00210384	0.00262981
10462390	Cd274	down	-1.26785	8.93506	-9.00174	5.26991e-06	2.43587e-05
10400971	Six4	down	-1.27484	6.2891	-8.46078	9.01429e-06	3.45936e-05
10378570	NA	down	-1.2769	8.3273	-5.23562	0.000427431	0.000653573
10602009	Rnf128	down	-1.27888	6.87435	-8.44963	9.1171e-06	3.4605e-05
10599174	Il13ra1	down	-1.28063	8.91251	-7.35976	2.93468e-05	7.8058e-05
10543306	Tspan12	down	-1.28201	6.01699	-4.723	0.00089433	0.00123192
10511333	Plag1	down	-1.28421	6.04896	-8.08009	1.33695e-05	4.37864e-05
10506254	Raver2	down	-1.28683	6.5728	-10.8315	1.02343e-06	7.8849e-06
10389738	Dgke	down	-1.287	9.62131	-4.46825	0.00130902	0.00172983
10440246	Arl13b	down	-1.28989	7.41212	-6.53415	7.76225e-05	0.000163086
10572635	Sfn	down	-1.29242	8.60109	-5.29059	0.000395786	0.000612526
10544610	Igf2bp3	down	-1.29293	6.06534	-3.66783	0.00459293	0.00527223
10595981	Mras	down	-1.29301	8.10198	-9.15129	4.56393e-06	2.17729e-05
10453939	Lama3	down	-1.29439	7.14885	-7.57152	2.31575e-05	6.61643e-05
10355534	Tns1	down	-1.29471	8.76093	-5.65756	0.000239432	0.000399694
10463911	Add3	down	-1.29517	8.5591	-2.99671	0.0139287	0.0149031
10506050	Nfia	down	-1.29579	7.61452	-6.80252	5.60794e-05	0.000126788
10398996	Crip2	down	-1.29688	8.63582	-6.49584	8.13697e-05	0.000169878
10471882	Olfml2a	down	-1.29727	6.85937	-9.72391	2.67686e-06	1.45756e-05
10540897	Pparg	down	-1.29928	8.60296	-5.1445	0.000486027	0.00072834
10458731	Mcc	down	-1.30412	7.53741	-10.7647	1.08188e-06	7.97986e-06
10489065	Ndrg3	down	-1.30719	10.9463	-6.64162	6.80752e-05	0.000147496
10578207	Lonrf1	down	-1.30873	7.84224	-6.30833	0.00010276	0.000204341
10358124	Pkp1	down	-1.31128	7.87415	-7.29326	3.16452e-05	8.35305e-05
10395849	Pax9	down	-1.31174	7.2165	-8.48379	8.80598e-06	3.39193e-05
10534889	Agfg2	down	-1.31184	9.90173	-8.68109	7.22101e-06	2.93354e-05
10554034	Cers3	down	-1.31272	6.44451	-5.67083	0.000235202	0.000394532
10441436	Snx9	down	-1.31367	8.17612	-5.82066	0.000192657	0.000336418
10598081	NA	down	-1.31753	6.46019	-4.73339	0.000880715	0.00122007
10389879	Wfikkn2	down	-1.31784	7.59277	-4.20952	0.00194568	0.00245701
10497214	Tpd52	down	-1.31881	6.75104	-10.7541	1.09154e-06	7.99435e-06
10531653	Tmem150c	down	-1.3197	7.75862	-6.48917	8.2041e-05	0.000170645
10523128	Ppbp	down	-1.32107	7.58691	-3.89509	0.00318865	0.0038161
10462113	Apba1	down	-1.32129	6.56169	-9.8056	2.48596e-06	1.39e-05
10412207	Gpx8	down	-1.32368	8.59765	-4.05601	0.00247226	0.00302489
10505623	Lurap1l	down	-1.32381	7.11763	-8.27425	1.09155e-05	3.88301e-05
10354019	2010300C02Rik	down	-1.32579	7.44076	-9.19468	4.37899e-06	2.12552e-05
10514708	Insl5	down	-1.32818	7.71393	-8.0728	1.34727e-05	4.37864e-05
10549276	Bhlhe41	down	-1.32998	6.81744	-7.00884	4.39379e-05	0.000107015
10401473	Aldh6a1	down	-1.33101	8.46242	-6.0916	0.000135343	0.000251352
10580990	Cdh8	down	-1.33347	6.07631	-8.43769	9.22872e-06	3.49013e-05
10486061	Rasgrp1	down	-1.33573	10.9953	-5.25297	0.000417162	0.000639895
10346485	Aox3l1	down	-1.33734	6.44834	-10.3112	1.59031e-06	1.03013e-05
10520096	Klhl7	down	-1.33822	7.16008	-7.52501	2.43839e-05	6.85387e-05
10442445	Eci1	down	-1.34039	8.32839	-5.85678	0.000183691	0.000326561
10474105	Rag2	down	-1.3422	9.93956	-3.5614	0.00546045	0.00615277
10399337	Klhl29	down	-1.34224	7.08889	-8.06755	1.35475e-05	4.38923e-05
10403727	Gli3	down	-1.34229	6.75078	-10.642	1.19911e-06	8.54157e-06
10506004	Hook1	down	-1.34292	8.02793	-2.79163	0.0196776	0.0205469
10548409	Klrc1	down	-1.34418	5.38701	-7.86747	1.67664e-05	5.21142e-05
10529979	Ppargc1a	down	-1.34676	6.10069	-4.82556	0.000769187	0.00108188
10604656	Xlr	down	-1.34827	5.48294	-7.63245	2.16514e-05	6.2898e-05
10543494	Grm8	down	-1.34915	5.5511	-11.068	8.42688e-07	7.13237e-06
10584124	Arhgap32	down	-1.3525	6.87626	-7.39988	2.80484e-05	7.54817e-05
10359870	Pbx1	down	-1.3529	7.6321	-6.96337	4.63448e-05	0.000110294
10546450	Adamts9	down	-1.35469	7.88973	-7.25442	3.30775e-05	8.6217e-05
10534927	Pilra	down	-1.355	7.46916	-4.21991	0.00191462	0.0024322
10413047	Plau	down	-1.35539	7.3594	-6.65508	6.69722e-05	0.000146019
10372110	Phxr2	down	-1.35693	6.95356	-4.96167	0.000631208	0.000914218
10596222	Ackr4	down	-1.36096	7.1088	-11.2142	7.48643e-07	6.59199e-06
10590623	Cxcr6	down	-1.36194	7.26576	-4.59213	0.0010864	0.00146354
10414937	NA	down	-1.36423	6.65761	-2.75323	0.0209963	0.0219018
10358717	1700025G04Rik	down	-1.36491	10.7152	-3.35743	0.00763313	0.00840048
10518947	Ajap1	down	-1.36539	7.13462	-8.9669	5.451e-06	2.47904e-05
10552824	Rras	down	-1.36561	9.7073	-6.99055	4.48894e-05	0.000108318
10434291	B3gnt5	down	-1.36675	7.00395	-2.92026	0.0158401	0.0167928
10377372	Slc25a35	down	-1.36732	7.99206	-5.00083	0.000596602	0.000873896
10360370	BC094916	down	-1.36965	6.39208	-3.14037	0.0109488	0.0118366
10453394	Six2	down	-1.37148	7.0273	-8.76572	6.63903e-06	2.80459e-05
10582985	Casp1	down	-1.37439	6.77992	-9.54454	3.15482e-06	1.68257e-05
10563314	Dhdh	down	-1.37548	7.7229	-5.14077	0.000488607	0.000731152
10507479	Tmem53	down	-1.37795	6.48473	-7.79593	1.81125e-05	5.52405e-05
10446777	Ehd3	down	-1.37948	8.31688	-7.08492	4.02082e-05	0.000100313
10477644	Trp53inp2	down	-1.38137	8.75889	-6.36375	9.5865e-05	0.000193302
10427052	Krt7	down	-1.38149	7.92533	-8.1543	1.23669e-05	4.1645e-05
10420659	Spryd7	down	-1.38312	8.9377	-4.33901	0.00159373	0.00206668
10387743	Slc2a4	down	-1.38337	7.49632	-3.82176	0.00358461	0.00423636
10408616	Slc22a23	down	-1.38416	7.30546	-8.09027	1.3227e-05	4.35367e-05
10538356	Chn2	down	-1.38516	7.19923	-10.2119	1.73358e-06	1.09268e-05
10594110	Neo1	down	-1.38719	7.5387	-6.84721	5.31698e-05	0.000121531
10545014	Vopp1	down	-1.38797	6.99451	-9.93716	2.2091e-06	1.29974e-05
10458052	Epb4.1l4a	down	-1.38984	6.122	-11.0873	8.29517e-07	7.12973e-06
10438415	Iglv1	down	-1.39351	6.90936	-2.94413	0.0152162	0.0161643
10549506	Dennd5b	down	-1.39541	6.45232	-8.81802	6.30514e-06	2.71133e-05
10349793	Dstyk	down	-1.39759	6.88752	-12.1576	3.5979e-07	4.30093e-06
10587446	Myo6	down	-1.39776	6.7242	-7.51728	2.45945e-05	6.87867e-05
10442240	Zfp760	down	-1.39947	6.82011	-4.89334	0.000696832	0.000996843
10344897	Sulf1	down	-1.40103	8.24697	-7.00635	4.40662e-05	0.000107077
10577449	Atp7b	down	-1.40156	6.95406	-8.85336	6.0899e-06	2.66509e-05
10353272	Stau2	down	-1.40303	6.76965	-11.9199	4.30641e-07	4.71438e-06
10406254	Ell2	down	-1.40394	7.8507	-7.09148	3.99031e-05	9.99981e-05
10346651	Bmpr2	down	-1.40464	8.43419	-6.21953	0.00011495	0.000222209
10532630	Adrbk2	down	-1.40602	7.22914	-8.81739	6.30905e-06	2.71133e-05
10446965	Rasgrp3	down	-1.40725	6.74141	-4.23975	0.00185675	0.00237225
10528207	Cd36	down	-1.40736	9.34268	-2.91758	0.0159117	0.0168344
10497265	Fabp4	down	-1.40748	10.6287	-4.40908	0.00143203	0.001871
10393751	NA	down	-1.40935	7.22841	-9.53532	3.1818e-06	1.6883e-05
10489107	Samhd1	down	-1.40951	9.28699	-7.75438	1.89478e-05	5.72842e-05
10453057	Cyp1b1	down	-1.41546	7.70388	-5.60601	0.000256653	0.00042234
10501903	Synpo2	down	-1.41592	7.40188	-7.89235	1.63243e-05	5.12909e-05
10436945	Slc5a3	down	-1.41943	8.27848	-7.66429	2.09071e-05	6.1422e-05
10595753	Trpc1	down	-1.42193	7.26401	-8.09016	1.32285e-05	4.35367e-05
10432540	Lima1	down	-1.42217	8.11835	-12.3482	3.12188e-07	4.07739e-06
10389795	Stxbp4	down	-1.42237	7.43608	-6.20542	0.000117027	0.000225804
10498710	Bche	down	-1.42585	6.04761	-6.42829	8.84606e-05	0.0001811
10431564	Cpt1b	down	-1.43115	8.56337	-3.78834	0.00378186	0.00444925
10404053	Hist1h2bc	down	-1.43205	10.8894	-7.9703	1.50189e-05	4.77834e-05
10444298	H2-Eb1	down	-1.43354	9.85772	-5.51599	0.000290009	0.000469066
10418868	Wdfy4	down	-1.43375	7.58172	-11.0244	8.73209e-07	7.20744e-06
10422164	Ednrb	down	-1.43428	7.53648	-4.26695	0.0017804	0.00228594
10492355	Mme	down	-1.43535	6.71046	-3.9775	0.00279787	0.00339136
10590620	Ccr9	down	-1.43588	11.1398	-2.3767	0.0396655	0.0408437
10423825	Fzd6	down	-1.4363	7.63817	-10.5228	1.3263e-06	9.01539e-06
10607619	Cdkl5	down	-1.44042	6.0851	-10.3328	1.56093e-06	1.02398e-05
10435789	NA	down	-1.44712	8.78913	-4.54878	0.00115934	0.00155175
10359375	Gpr52	down	-1.44761	6.84153	-9.08614	4.85793e-06	2.30696e-05
10578572	Stox2	down	-1.44836	5.16838	-10.3294	1.56551e-06	1.02398e-05
10476740	Slc24a3	down	-1.44852	6.87073	-5.54464	0.000278914	0.000453945
10549899	Zfp418	down	-1.45024	6.22213	-8.75832	6.68786e-06	2.80459e-05
10601312	Chic1	down	-1.45095	6.41137	-6.81382	5.53277e-05	0.000125361
10545215	Igk-V28	down	-1.45189	5.63004	-3.84651	0.00344549	0.00408122
10431612	Rabl2	down	-1.45286	6.88506	-4.27554	0.00175697	0.00226145
10566585	NA	down	-1.45506	7.45017	-6.8982	5.00483e-05	0.000116183
10538903	Igk	down	-1.45576	6.4992	-4.19438	0.00199192	0.00250193
10354432	Myo1b	down	-1.45587	7.52419	-6.70071	6.33742e-05	0.000139638
10502791	Ifi44	down	-1.45962	8.42476	-6.33582	9.92749e-05	0.00019855
10374727	Bcl11a	down	-1.46015	7.9213	-8.61395	7.72232e-06	3.07984e-05
10506031	Nfia	down	-1.46033	8.99412	-7.77532	1.85217e-05	5.61591e-05
10513166	Ptpn3	down	-1.46092	7.27382	-6.99772	4.45137e-05	0.000107661
10386020	Slc36a2	down	-1.4653	7.72897	-4.04514	0.00251484	0.00306616
10368243	Eya4	down	-1.4727	7.32716	-6.74404	6.0151e-05	0.000133669
10545812	Sfxn5	down	-1.47302	7.22683	-5.6467	0.000242952	0.000403705
10513957	Ptprd	down	-1.4742	7.1629	-5.70773	0.00022386	0.000381309
10514590	Dock7	down	-1.47434	8.00984	-6.6116	7.06066e-05	0.000151092
10493990	S100a11	down	-1.47722	11.0875	-6.36154	9.613e-05	0.000193376
10607738	Car5b	down	-1.47907	7.02055	-4.12048	0.00223482	0.00278016
10430319	Tst	down	-1.47994	7.73044	-8.86374	6.02821e-06	2.6565e-05
10464251	Atrnl1	down	-1.48171	8.13939	-3.24869	0.00914056	0.00996455
10437885	Myh11	down	-1.48251	7.68396	-9.00241	5.26652e-06	2.43587e-05
10346374	Aox1	down	-1.49937	6.79132	-8.87545	5.95949e-06	2.63739e-05
10573939	Lpcat2	down	-1.49958	8.86433	-6.28908	0.000105279	0.000207367
10367772	Samd5	down	-1.50106	6.92632	-10.0074	2.07531e-06	1.26217e-05
10393970	Fasn	down	-1.50108	11.4262	-7.66785	2.08258e-05	6.13564e-05
10405753	Me1	down	-1.50594	6.84975	-6.2733	0.000107393	0.000210336
10602896	Gpr64	down	-1.50687	6.56942	-11.7027	5.08945e-07	4.95623e-06
10529957	Gpr125	down	-1.50759	7.18164	-11.6014	5.50707e-07	5.15978e-06
10445953	Emr4	down	-1.51097	5.44918	-12.8847	2.11532e-07	3.38451e-06
10425890	Arhgap8	down	-1.51206	7.47492	-9.78998	2.5213e-06	1.40222e-05
10348234	Neu2	down	-1.51651	6.36725	-12.7693	2.29722e-07	3.59608e-06
10558515	Inpp5a	down	-1.51772	8.20015	-6.22573	0.00011405	0.000221071
10436727	Map3k7cl	down	-1.52252	6.93215	-10.8966	9.69781e-07	7.64776e-06
10574560	Ces2f	down	-1.52263	6.42556	-7.04941	4.19045e-05	0.000103028
10531407	Cxcl9	down	-1.5245	7.76782	-3.90766	0.0031255	0.00374916
10493995	S100a10	down	-1.52476	11.7242	-3.18157	0.0102212	0.0110961
10589940	Osbpl10	down	-1.52575	7.64598	-12.1198	3.70138e-07	4.32535e-06
10548735	Dusp16	down	-1.52647	8.25058	-8.14663	1.24667e-05	4.1645e-05
10483299	Scn1a	down	-1.52894	5.46684	-9.71507	2.69846e-06	1.46167e-05
10489569	Pltp	down	-1.53216	10.3406	-6.28444	0.000105895	0.000208187
10445531	Zfp318	down	-1.53574	8.28284	-7.41058	2.77127e-05	7.50552e-05
10495830	Sec24d	down	-1.54082	7.70259	-7.72139	1.96412e-05	5.90373e-05
10375360	Ebf1	down	-1.54763	7.78126	-4.34846	0.00157085	0.00203955
10503523	Ggh	down	-1.54944	7.69416	-9.26615	4.09191e-06	2.00735e-05
10420308	Gzmb	down	-1.54995	5.80864	-8.76051	6.67334e-06	2.80459e-05
10439239	Dirc2	down	-1.55256	8.71823	-8.16934	1.2174e-05	4.13756e-05
10425822	Pnpla3	down	-1.55261	7.5295	-5.93397	0.000166009	0.000297159
10435982	Btla	down	-1.5531	6.66628	-8.51141	8.56282e-06	3.32289e-05
10456904	Pstpip2	down	-1.55522	7.59197	-7.36694	2.91096e-05	7.76257e-05
10524460	Acacb	down	-1.55587	8.01979	-5.32908	0.000375127	0.000587586
10587150	Myo5c	down	-1.55926	7.19982	-8.18628	1.19604e-05	4.08202e-05
10477061	Srxn1	down	-1.56016	7.89609	-11.1007	8.20598e-07	7.11185e-06
10566578	Gm8979	down	-1.56436	7.02486	-6.14567	0.000126284	0.000238357
10355536	Tns1	down	-1.56503	10.0605	-5.52821	0.000285223	0.000462043
10378787	Tusc5	down	-1.56921	7.26957	-4.82666	0.00076795	0.00108188
10584595	2610203C20Rik	down	-1.56965	6.87746	-8.39202	9.66946e-06	3.60027e-05
10435769	Zbtb20	down	-1.56977	8.83635	-4.25618	0.00181021	0.0023185
10539933	Txnrd3	down	-1.57144	7.01363	-7.0723	4.08022e-05	0.000101492
10603814	Slc9a7	down	-1.57256	6.96913	-8.27568	1.08993e-05	3.88301e-05
10414909	NA	down	-1.57339	4.81584	-10.6522	1.18883e-06	8.52676e-06
10502050	Alpk1	down	-1.57533	6.48939	-11.2645	7.19001e-07	6.44622e-06
10387100	Shisa6	down	-1.57628	5.83957	-9.85676	2.37404e-06	1.3539e-05
10414548	Rnase6	down	-1.58212	7.35715	-9.19106	4.3941e-06	2.12552e-05
10566767	St5	down	-1.58295	7.62073	-9.49186	3.31237e-06	1.73882e-05
10389816	Tom1l1	down	-1.58429	7.15365	-10.3027	1.60197e-06	1.03013e-05
10360270	Atp1a2	down	-1.58842	8.21695	-3.86385	0.00335141	0.0039743
10403018	NA	down	-1.58894	6.68223	-3.09378	0.011836	0.0127427
10476648	Dstn	down	-1.5907	9.6864	-9.38004	3.67608e-06	1.86494e-05
10447938	NA	down	-1.59122	7.66912	-12.18	3.53781e-07	4.27829e-06
10532085	Tgfbr3	down	-1.59136	8.34591	-7.69678	2.01762e-05	6.03313e-05
10603567	Dynlt3	down	-1.59304	8.12976	-5.65422	0.000240507	0.000400845
10506058	Inadl	down	-1.59578	7.90334	-5.66122	0.000238257	0.000398371
10469581	Etl4	down	-1.59745	7.51801	-10.5809	1.26258e-06	8.80985e-06
10499854	S100a1	down	-1.59951	9.80494	-8.04141	1.39269e-05	4.49814e-05
10412335	Isl1	down	-1.60409	7.26884	-9.50163	3.28251e-06	1.7329e-05
10538882	NA	down	-1.60578	6.34364	-3.36798	0.00750127	0.00826411
10407982	A530099J19Rik	down	-1.61142	6.85106	-7.62298	2.18785e-05	6.32044e-05
10560618	Apoc1	down	-1.61318	8.2509	-5.6441	0.000243805	0.000404398
10390535	Arl5c	down	-1.61751	9.796	-4.22566	0.00189766	0.00241562
10433445	Abat	down	-1.61826	8.93212	-9.36619	3.72408e-06	1.86755e-05
10580191	Nfix	down	-1.62256	9.1221	-7.3769	2.87843e-05	7.69554e-05
10455942	A730017C20Rik	down	-1.62321	6.74898	-7.483	2.55526e-05	7.03035e-05
10365428	Btbd11	down	-1.62636	7.64587	-6.62575	6.94011e-05	0.000149126
10495993	Elovl6	down	-1.63103	10.0192	-5.48446	0.000302772	0.00048593
10590860	Arhgap42	down	-1.63214	6.27229	-10.4	1.47316e-06	9.88442e-06
10517436	Pithd1	down	-1.6412	8.49743	-10.2732	1.64349e-06	1.04861e-05
10407467	Akr1e1	down	-1.64301	6.719	-11.2049	7.54276e-07	6.59199e-06
10514049	Nfib	down	-1.64574	6.08744	-7.49786	2.51324e-05	6.95153e-05
10547894	Cd4	down	-1.64656	10.6435	-7.46643	2.603e-05	7.14279e-05
10421143	Adam28	down	-1.64714	6.74693	-7.97254	1.49831e-05	4.77834e-05
10396936	Smoc1	down	-1.65758	7.45077	-9.36304	3.73509e-06	1.86755e-05
10376216	Slc36a1	down	-1.66018	9.34949	-10.8216	1.03185e-06	7.8849e-06
10360972	Kcnk2	down	-1.66089	7.00926	-14.4273	7.45755e-08	1.79937e-06
10562651	9830147E19Rik	down	-1.66305	5.60684	-12.4059	2.99162e-07	4.07739e-06
10540034	Aldh1l1	down	-1.66385	7.91494	-9.02699	5.14282e-06	2.39844e-05
10450154	H2-Aa	down	-1.66438	10.305	-4.38875	0.00147706	0.00192258
10553559	Siglech	down	-1.66483	6.83181	-13.6699	1.22772e-07	2.40911e-06
10407940	Trgv2	down	-1.66494	11.4363	-3.17148	0.0103946	0.0112726
10456353	Grp	down	-1.66514	6.74093	-8.55198	8.21894e-06	3.20139e-05
10562657	Gm5595	down	-1.6655	5.63001	-8.30971	1.05229e-05	3.79182e-05
10487994	Fermt1	down	-1.66623	6.60534	-12.0181	3.99647e-07	4.42163e-06
10489562	Spata25	down	-1.66955	7.66855	-12.386	3.0359e-07	4.07739e-06
10431140	1810041L15Rik	down	-1.67189	7.16062	-13.2134	1.67853e-07	3.06257e-06
10568691	NA	down	-1.67508	6.00269	-6.11621	0.000131136	0.000245567
10416800	Lmo7	down	-1.67579	6.37791	-6.94105	4.75787e-05	0.000112459
10460400	Pcx	down	-1.67603	7.872	-7.42462	2.72789e-05	7.42672e-05
10556076	Olfml1	down	-1.68035	6.67498	-11.6792	5.183e-07	4.95623e-06
10359118	Tdrd5	down	-1.68282	9.47521	-6.00639	0.000151079	0.000274688
10427402	Ghr	down	-1.68371	8.33915	-4.41254	0.0014245	0.00186678
10415015	Trav7-4	down	-1.68499	6.24334	-2.54782	0.0297138	0.0307486
10388086	Nlrp1c-ps	down	-1.68787	6.94417	-7.0512	4.18171e-05	0.000103028
10545187	Igk	down	-1.68965	6.44065	-3.48344	0.00620306	0.00691913
10450161	H2-Ea-ps	down	-1.69108	11.316	-4.95662	0.000635821	0.000918408
10482500	Rnd3	down	-1.69181	6.57537	-11.0663	8.43866e-07	7.13237e-06
10564795	Plin1	down	-1.69415	8.22051	-5.20303	0.000447472	0.000678506
10593497	Zc3h12c	down	-1.69428	6.58463	-12.8873	2.1114e-07	3.38451e-06
10535559	Baiap2l1	down	-1.69472	6.21153	-10.8983	9.68417e-07	7.64776e-06
10524621	Oasl2	down	-1.69645	9.42576	-5.945	0.000163634	0.000293592
10578989	Psd3	down	-1.69803	6.78237	-9.75793	2.59549e-06	1.42821e-05
10457640	S100a11	down	-1.69927	10.3364	-7.12463	3.83995e-05	9.71666e-05
10455873	Slc12a2	down	-1.69994	7.64264	-6.97515	4.5708e-05	0.000109168
10481092	Agpat2	down	-1.70015	9.4645	-4.97442	0.000619705	0.000901389
10461594	Ms4a4c	down	-1.70581	6.71081	-4.75943	0.000847557	0.00118158
10400844	Pygl	down	-1.70759	7.94641	-7.2728	3.23911e-05	8.464e-05
10494565	Fmo5	down	-1.71366	7.18463	-10.6208	1.22075e-06	8.6366e-06
10476443	Plcb4	down	-1.71945	7.4108	-8.8236	6.27058e-06	2.71133e-05
10350630	Fam129a	down	-1.72363	7.79544	-11.6947	5.12098e-07	4.95623e-06
10544002	Creb3l2	down	-1.72931	7.907	-8.1987	1.18066e-05	4.06584e-05
10445078	Gabbr1	down	-1.72988	8.70659	-4.98032	0.000614467	0.000896278
10351867	Aim2	down	-1.73009	7.53551	-8.69026	7.15534e-06	2.93354e-05
10417526	Dnase1l3	down	-1.7388	7.56999	-6.16264	0.000123577	0.000234098
10364375	Cstb	down	-1.73891	11.367	-12.2294	3.40974e-07	4.22158e-06
10438769	Cldn1	down	-1.74151	7.45158	-7.00212	4.42847e-05	0.000107357
10415011	NA	down	-1.74155	8.35801	-7.5562	2.35541e-05	6.67472e-05
10506274	Dnajc6	down	-1.74246	9.3416	-6.39811	9.18437e-05	0.000186923
10369413	Sgpl1	down	-1.74527	9.94233	-11.7458	4.92233e-07	4.94207e-06
10590830	AK129341	down	-1.74797	5.85352	-9.18301	4.4279e-06	2.13195e-05
10539894	Mgll	down	-1.75076	7.66796	-6.56664	7.45918e-05	0.000157674
10363415	Spock2	down	-1.75184	8.48656	-4.41221	0.00142522	0.00186678
10538871	Igkv1-135	down	-1.75188	6.18791	-3.59624	0.00515907	0.00585746
10461844	Gnaq	down	-1.75469	8.05591	-9.95445	2.17529e-06	1.29694e-05
10533050	Hspb8	down	-1.75593	7.78706	-7.86716	1.6772e-05	5.21142e-05
10478109	Adig	down	-1.75712	7.39894	-4.68949	0.000939796	0.00128604
10576784	Cd209a	down	-1.75855	7.52757	-8.68706	7.17819e-06	2.93354e-05
10433776	Snai2	down	-1.75941	7.34201	-12.4245	2.95103e-07	4.07739e-06
10584891	Fxyd2	down	-1.7626	8.02693	-12.5668	2.65918e-07	3.84104e-06
10473058	Osbpl6	down	-1.76916	7.16886	-9.84986	2.38879e-06	1.3539e-05
10392142	Cd79b	down	-1.77895	9.48082	-5.32326	0.000378172	0.000590539
10543785	AB041803	down	-1.77901	7.8712	-7.13935	3.77515e-05	9.62294e-05
10434747	Adipoq	down	-1.78131	8.31843	-3.73986	0.00408851	0.00476687
10485198	Tspan18	down	-1.78183	7.24352	-9.81698	2.46057e-06	1.38324e-05
10461093	Pla2g16	down	-1.78351	8.02519	-8.61306	7.72923e-06	3.07984e-05
10400143	Stxbp6	down	-1.78359	7.89602	-12.8952	2.09965e-07	3.38451e-06
10514054	Nfib	down	-1.785	8.63388	-6.00917	0.000150536	0.00027418
10538880	Igk	down	-1.78576	4.87391	-4.16128	0.00209707	0.00262449
10438639	Dgkg	down	-1.78889	8.32714	-8.10524	1.30202e-05	4.31242e-05
10434815	Trp63	down	-1.79031	8.03614	-12.4746	2.84453e-07	3.99772e-06
10465701	Lgals12	down	-1.79982	7.43	-7.62361	2.18633e-05	6.32044e-05
10414953	Trav14-1	down	-1.80133	7.61615	-5.33006	0.000374616	0.000587586
10565819	Slco2b1	down	-1.80527	7.98855	-11.2999	6.98896e-07	6.32045e-06
10542214	Klrd1	down	-1.80565	5.86272	-11.0334	8.66758e-07	7.20744e-06
10545198	Igk	down	-1.80708	7.61244	-2.96277	0.0147463	0.0156972
10602068	Mid2	down	-1.81359	7.17292	-8.77086	6.60538e-06	2.80392e-05
10537567	Tcrb-J	down	-1.8237	9.45389	-3.96933	0.00283426	0.00343147
10538921	Igk	down	-1.82813	6.75106	-3.1484	0.010803	0.011691
10453049	Cdc42ep3	down	-1.83174	7.46373	-4.09157	0.00233816	0.00288115
10430186	Apol7c	down	-1.83256	6.54582	-4.8717	0.000719114	0.00102397
10418927	Bmpr1a	down	-1.83627	7.18832	-8.96586	5.45648e-06	2.47904e-05
10381187	Atp6v0a1	down	-1.83919	8.63835	-15.2348	4.49796e-08	1.51127e-06
10537712	Gstk1	down	-1.84386	8.5148	-6.22504	0.000114149	0.000221071
10542200	Gabarapl1	down	-1.84442	8.79656	-8.78027	6.54423e-06	2.78934e-05
10345675	Npas2	down	-1.84976	7.28883	-9.43228	3.50099e-06	1.80249e-05
10598089	NA	down	-1.85045	9.88219	-4.08015	0.00238038	0.00292278
10361887	Perp	down	-1.85097	8.56043	-4.52883	0.00119464	0.00159285
10411804	Mast4	down	-1.85355	7.57459	-8.7272	6.89733e-06	2.86929e-05
10390103	Pdk2	down	-1.85658	8.30427	-7.50671	2.48858e-05	6.93867e-05
10546929	Cidec	down	-1.8596	8.52284	-3.79519	0.00374052	0.00441059
10564482	Synm	down	-1.86127	8.14247	-11.8736	4.46135e-07	4.83161e-06
10557111	Scnn1g	down	-1.86538	7.10833	-8.36663	9.92432e-06	3.65294e-05
10457686	Dsc2	down	-1.87128	7.10556	-8.20421	1.17389e-05	4.05598e-05
10502284	Tet2	down	-1.874	7.49506	-6.53051	7.79707e-05	0.000163487
10544452	Fam115c	down	-1.87463	7.47533	-6.3634	9.59076e-05	0.000193302
10571657	Acsl1	down	-1.87721	9.55024	-4.84205	0.000750877	0.00106536
10397882	Chga	down	-1.87784	7.9985	-4.89803	0.000692107	0.000992816
10551836	Cox7a1	down	-1.88138	8.88793	-5.37736	0.000350835	0.000555355
10545780	Exoc6b	down	-1.88143	8.59628	-9.99006	2.10745e-06	1.27427e-05
10545175	Igkv10-96	down	-1.88375	7.26981	-4.87111	0.000719734	0.00102397
10466779	Pip5k1b	down	-1.88577	6.69436	-11.0009	8.90116e-07	7.28914e-06
10575497	Mtss1l	down	-1.88872	8.21215	-9.93567	2.21205e-06	1.29974e-05
10491732	Fat4	down	-1.89085	7.05963	-14.4436	7.38006e-08	1.79937e-06
10538100	Repin1	down	-1.89251	8.19181	-5.39224	0.000343692	0.000546544
10545045	Fam13a	down	-1.89256	7.39537	-7.80546	1.79266e-05	5.48342e-05
10506415	Oma1	down	-1.89884	8.97587	-11.5532	5.71845e-07	5.30999e-06
10344725	Adhfe1	down	-1.90193	8.13388	-9.04556	5.05142e-06	2.37714e-05
10396278	Daam1	down	-1.90448	7.25908	-10.9007	9.66501e-07	7.64776e-06
10444291	H2-Ab1	down	-1.9086	9.57463	-5.8229	0.000192087	0.000336314
10558673	Cyp2e1	down	-1.92003	7.29618	-8.07551	1.34342e-05	4.37864e-05
10350339	Mir181a-1	down	-1.92531	8.08631	-2.9266	0.0156717	0.0166312
10384504	Meis1	down	-1.92977	7.32861	-12.0831	3.80507e-07	4.32535e-06
10371616	Chpt1	down	-1.93171	8.96428	-7.62002	2.19499e-05	6.32352e-05
10366052	Kitl	down	-1.9329	6.68193	-9.22035	4.27342e-06	2.08655e-05
10446553	Epb4.1l3	down	-1.93307	7.98149	-8.96546	5.45865e-06	2.47904e-05
10584458	Olfr920	down	-1.93847	6.41627	-7.64575	2.13371e-05	6.21584e-05
10394054	Cd7	down	-1.94038	8.22898	-6.64715	6.76191e-05	0.000146814
10439612	Boc	down	-1.94366	7.71475	-14.0745	9.37841e-08	2.03199e-06
10576757	Fcer2a	down	-1.95158	6.65859	-4.11005	0.00227155	0.00281574
10569335	H19	down	-1.95338	8.498	-4.29407	0.00170756	0.00220331
10545208	NA	down	-1.95526	7.29871	-4.32891	0.00161861	0.00209633
10519052	Fam213b	down	-1.95921	8.09631	-12.4912	2.81014e-07	3.99772e-06
10588263	Slco2a1	down	-1.96059	8.61224	-8.16519	1.22269e-05	4.142e-05
10421100	Nefm	down	-1.97525	6.21101	-16.3323	2.35095e-08	1.00826e-06
10463551	Elovl3	down	-1.97665	5.96484	-3.60474	0.00508816	0.00580229
10400072	Scin	down	-1.97702	6.3432	-10.6694	1.17173e-06	8.46252e-06
10474229	Cd59a	down	-1.97918	6.68769	-5.66812	0.00023606	0.000395333
10345241	Dst	down	-1.98254	8.31649	-10.5918	1.25095e-06	8.79048e-06
10479047	Pck1	down	-1.98367	8.34683	-6.79833	5.63608e-05	0.000127148
10597531	Rbms3	down	-2.00796	7.7716	-9.48165	3.34389e-06	1.73882e-05
10416522	Tsc22d1	down	-2.01977	9.59643	-5.32903	0.000375151	0.000587586
10461605	Ms4a4b	down	-2.02126	6.2968	-10.7963	1.05385e-06	7.8849e-06
10595496	Snap91	down	-2.03264	7.82898	-13.2413	1.6463e-07	3.05741e-06
10399148	Rapgef5	down	-2.03474	6.97585	-14.1607	8.86351e-08	1.96129e-06
10401114	Rab15	down	-2.04084	7.79938	-12.279	3.2861e-07	4.11753e-06
10482929	Ly75	down	-2.0482	9.96379	-13.7681	1.14923e-07	2.29845e-06
10513512	Mup1	down	-2.05196	5.34733	-2.86688	0.017331	0.0182063
10456005	Cd74	down	-2.05715	10.8073	-5.81197	0.000194882	0.000339492
10446739	Clip4	down	-2.06012	7.955	-9.17764	4.45061e-06	2.13301e-05
10584604	Trim29	down	-2.0622	8.51732	-9.46762	3.38772e-06	1.75285e-05
10391066	Krt17	down	-2.07206	8.28196	-5.75951	0.000208922	0.000360329
10506225	Cachd1	down	-2.08834	7.49141	-14.2988	8.10212e-08	1.83178e-06
10510129	Dhrs3	down	-2.08877	9.77812	-12.3419	3.13645e-07	4.07739e-06
10544588	Gimap3	down	-2.09441	6.7761	-7.41864	2.74626e-05	7.4572e-05
10459071	Smim3	down	-2.10199	7.32342	-7.64985	2.12414e-05	6.20534e-05
10373902	Gatsl3	down	-2.10896	7.55133	-13.437	1.43836e-07	2.71981e-06
10566583	Gm8995	down	-2.11424	8.80219	-8.2376	1.13383e-05	3.95697e-05
10597575	Plcd1	down	-2.12127	7.47803	-13.9401	1.02475e-07	2.13148e-06
10432785	Krt5	down	-2.12528	8.95912	-4.13052	0.00220003	0.00274345
10406982	Adamts6	down	-2.12544	6.78281	-6.29567	0.000104409	0.000207224
10419062	Sh2d4b	down	-2.13023	7.90683	-12.7144	2.38963e-07	3.59608e-06
10368700	G630090E17Rik	down	-2.13464	6.12377	-11.7973	4.73076e-07	4.91999e-06
10474419	Lgr4	down	-2.14302	6.28472	-14.7522	6.06633e-08	1.74861e-06
10590844	Arhgap42	down	-2.14362	7.34016	-13.129	1.78028e-07	3.19223e-06
10568436	Fgfr2	down	-2.14875	7.60158	-10.968	9.14446e-07	7.42987e-06
10479274	Cdh4	down	-2.14975	8.02548	-16.4378	2.21357e-08	1.00738e-06
10355500	Igfbp5	down	-2.15229	8.25158	-5.09411	0.000522081	0.000776773
10545173	Igkv10-96	down	-2.15723	6.30898	-4.91687	0.000673451	0.000970067
10497505	Nlgn1	down	-2.15951	6.34007	-19.0467	5.5497e-09	4.42895e-07
10414940	NA	down	-2.16704	6.08598	-4.50302	0.00124203	0.00164759
10489566	Neurl2	down	-2.17171	7.54203	-15.4164	4.02813e-08	1.49616e-06
10486041	Meis2	down	-2.17365	7.91732	-12.9351	2.04096e-07	3.38451e-06
10512145	Aqp7	down	-2.17963	7.61465	-5.27128	0.000406608	0.000624627
10466800	Pgm5	down	-2.17968	7.23489	-10.8955	9.70678e-07	7.64776e-06
10438405	Iglv1	down	-2.18493	8.22907	-3.59808	0.00514362	0.00585746
10584024	Opcml	down	-2.19572	7.21165	-12.3156	3.19811e-07	4.10621e-06
10367734	Ust	down	-2.19711	7.25891	-16.4265	2.22785e-08	1.00738e-06
10400967	Six1	down	-2.20208	7.55586	-11.3648	6.63612e-07	6.054e-06
10389207	Ccl5	down	-2.21041	9.3618	-5.31664	0.000381672	0.000595111
10414950	Trav14-1	down	-2.21065	6.33014	-8.68456	7.19605e-06	2.93354e-05
10601424	Gpr174	down	-2.21743	6.2385	-8.85185	6.09895e-06	2.66509e-05
10412380	NA	down	-2.22287	8.2961	-12.9319	2.0456e-07	3.38451e-06
10498653	Sptssb	down	-2.23986	6.41199	-9.07367	4.91652e-06	2.32417e-05
10458828	Cdo1	down	-2.24024	8.38342	-6.16072	0.000123879	0.000234244
10514713	Wdr78	down	-2.26355	9.675	-8.07602	1.3427e-05	4.37864e-05
10410124	Ctsl	down	-2.26579	11.5159	-12.0738	3.83179e-07	4.32535e-06
10576807	Cd209d	down	-2.27596	6.45912	-17.992	9.48818e-09	5.19353e-07
10584862	Scn4b	down	-2.27744	7.32509	-10.7691	1.07791e-06	7.97986e-06
10543017	Pdk4	down	-2.2831	8.64469	-3.38626	0.00727828	0.00803547
10360506	Akt3	down	-2.28906	8.74754	-10.5655	1.27912e-06	8.80985e-06
10360764	Enah	down	-2.29419	7.65917	-11.249	7.27941e-07	6.47059e-06
10466374	Tle4	down	-2.30312	7.15978	-18.6771	6.67543e-09	4.6283e-07
10474958	Dll4	down	-2.30965	7.44653	-16.2791	2.42371e-08	1.00826e-06
10419082	Fam213a	down	-2.31041	8.4093	-5.38102	0.000349063	0.000553392
10593492	Zc3h12c	down	-2.3218	7.32557	-14.7122	6.22102e-08	1.74861e-06
10459225	Mir145	down	-2.32222	6.16418	-14.4025	7.57744e-08	1.79937e-06
10478066	Snhg11	down	-2.33022	7.09306	-12.2084	3.46367e-07	4.23791e-06
10490913	Car3	down	-2.33087	10.7008	-4.65102	0.000995025	0.00135448
10503023	Cth	down	-2.34058	7.04493	-14.3953	7.6127e-08	1.79937e-06
10363786	Ank3	down	-2.34803	7.32626	-14.9732	5.28378e-08	1.57004e-06
10436095	Retnla	down	-2.34953	6.49253	-5.68385	0.00023113	0.000390854
10592044	Tmem45b	down	-2.3559	7.67912	-6.29063	0.000105073	0.000207367
10502335	Bank1	down	-2.35627	7.4368	-4.6692	0.000968513	0.00132359
10502156	Ccdc109b	down	-2.36314	7.56533	-9.84681	2.39536e-06	1.3539e-05
10548105	Ccnd2	down	-2.37306	9.36399	-8.21316	1.163e-05	4.03174e-05
10513504	Mup2	down	-2.38766	6.04451	-3.13699	0.0110109	0.0118914
10409261	Diras2	down	-2.39321	8.38075	-15.0354	5.08391e-08	1.55508e-06
10353192	Eya1	down	-2.39398	7.68138	-13.5844	1.3008e-07	2.50525e-06
10405179	S1pr3	down	-2.40074	8.52479	-11.7354	4.96225e-07	4.94207e-06
10497188	Il7	down	-2.41669	6.52661	-14.3247	7.96738e-08	1.83178e-06
10513455	Mup2	down	-2.42008	5.30955	-2.59422	0.0274719	0.0284569
10580635	Ces1d	down	-2.42928	7.97257	-4.11673	0.00224792	0.00279312
10498024	Slc7a11	down	-2.43156	9.4221	-5.09522	0.000521253	0.000776652
10403069	Ighm	down	-2.43383	5.13255	-4.04974	0.00249674	0.00304767
10498309	Pfn2	down	-2.44142	7.1863	-16.5911	2.02952e-08	1.0051e-06
10388824	Foxn1	down	-2.45543	7.73457	-10.3537	1.53292e-06	1.01701e-05
10380699	Copz2	down	-2.4558	8.64287	-18.1936	8.54461e-09	5.19353e-07
10349108	Serpinb5	down	-2.47454	6.7674	-4.96736	0.000626047	0.000908073
10485624	Prrg4	down	-2.47647	7.3026	-8.73009	6.87758e-06	2.86929e-05
10440099	St3gal6	down	-2.4805	8.24371	-18.9024	5.96205e-09	4.42895e-07
10523021	Slc4a4	down	-2.48265	7.1787	-9.87151	2.34279e-06	1.35361e-05
10513497	Mup2	down	-2.48857	7.42045	-4.05864	0.00246206	0.00301595
10467979	Scd1	down	-2.50169	11.1311	-5.32386	0.000377856	0.000590539
10462231	Dmrt2	down	-2.50227	7.76326	-10.4518	1.4091e-06	9.51598e-06
10570957	Sfrp1	down	-2.51575	7.88607	-12.2965	3.24378e-07	4.11406e-06
10497451	Cpa3	down	-2.52296	7.42613	-6.77298	5.80976e-05	0.000130219
10476874	Pax1	down	-2.54849	8.52899	-22.311	1.24281e-09	2.58503e-07
10600901	Ar	down	-2.5499	6.71794	-13.0219	1.91938e-07	3.32693e-06
10350046	Kdm5b	down	-2.5643	8.23624	-7.32139	3.06497e-05	8.11086e-05
10577164	Gas6	down	-2.58818	9.56008	-15.1302	4.79536e-08	1.51127e-06
10555323	P4ha3	down	-2.62187	7.3814	-19.1306	5.32457e-09	4.42895e-07
10445338	Enpp5	down	-2.65535	8.62775	-12.0862	3.79602e-07	4.32535e-06
10466172	Ms4a1	down	-2.66787	7.19723	-3.49913	0.00604559	0.0067534
10582958	Gucy1a2	down	-2.70572	7.56665	-15.18	4.65111e-08	1.51127e-06
10565775	Dgat2	down	-2.71311	8.91062	-7.82154	1.76176e-05	5.43689e-05
10530615	Ociad2	down	-2.71798	8.06359	-7.19476	3.5417e-05	9.13988e-05
10403821	NA	down	-2.7263	10.8328	-8.59346	7.88277e-06	3.11714e-05
10571840	Hpgd	down	-2.74172	9.20658	-10.6975	1.14446e-06	8.32333e-06
10554240	Isg20	down	-2.75015	10.1389	-11.6763	5.19451e-07	4.95623e-06
10497203	Hey1	down	-2.75158	8.11776	-18.3256	7.98263e-09	5.18871e-07
10345079	Khdc1a	down	-2.75449	5.77883	-12.677	2.45501e-07	3.59608e-06
10439895	Alcam	down	-2.77358	8.78149	-12.3456	3.12771e-07	4.07739e-06
10569008	Cox8b	down	-2.77866	9.39095	-4.73315	0.000881033	0.00122007
10456392	Cidea	down	-2.8121	8.14221	-7.05102	4.1826e-05	0.000103028
10544932	Inmt	down	-2.82541	7.81537	-6.11728	0.000130955	0.000245567
10344750	Sgk3	down	-2.82607	8.26959	-11.7368	4.95674e-07	4.94207e-06
10566580	Gm4759	down	-2.83411	6.99867	-11.8007	4.71819e-07	4.91999e-06
10457669	Dsc3	down	-2.83484	7.59252	-9.74049	2.63686e-06	1.44334e-05
10423971	Pkhd1l1	down	-2.87401	7.36167	-13.0521	1.879e-07	3.31214e-06
10541075	Cxcl12	down	-2.87583	8.01556	-15.6448	3.51245e-08	1.40498e-06
10513739	Tnc	down	-2.87805	8.24623	-7.86635	1.67868e-05	5.21142e-05
10445347	Clic5	down	-2.89789	8.14373	-9.59274	3.01782e-06	1.62619e-05
10565910	Plekhb1	down	-2.91479	7.37414	-14.4958	7.13719e-08	1.79937e-06
10359571	Fmo1	down	-2.92737	8.78006	-10.8788	9.84173e-07	7.69579e-06
10595480	Me1	down	-2.9457	8.21376	-10.241	1.69021e-06	1.07184e-05
10526564	Ufsp1	down	-2.98247	8.24408	-19.2207	5.0937e-09	4.42895e-07
10354529	1700019D03Rik	down	-3.04641	6.03139	-15.3238	4.26043e-08	1.51127e-06
10422822	Lifr	down	-3.07605	8.77107	-11.7832	4.78228e-07	4.92433e-06
10410530	Slc6a19	down	-3.12059	6.90666	-10.1109	1.89399e-06	1.17247e-05
10355456	Mreg	down	-3.15357	7.78862	-10.3008	1.60462e-06	1.03013e-05
10541885	Scnn1a	down	-3.18878	7.92974	-9.41733	3.55015e-06	1.8188e-05
10523563	Cds1	down	-3.19198	7.73679	-19.8234	3.80601e-09	4.39805e-07
10426812	Gpd1	down	-3.20197	9.23729	-6.7682	5.84314e-05	0.000130405
10404649	Dsp	down	-3.20576	8.66399	-8.38964	9.69304e-06	3.60027e-05
10552406	Nkg7	down	-3.2315	7.86119	-12.6798	2.45011e-07	3.59608e-06
10345077	Khdc1a	down	-3.23346	5.61969	-12.1147	3.71569e-07	4.32535e-06
10432918	Krt8	down	-3.31769	10.4963	-10.8129	1.03941e-06	7.8849e-06
10393936	Cbr2	down	-3.36957	10.2987	-5.57339	0.000268238	0.000438628
10404840	Cd83	down	-3.37302	8.79017	-19.9074	3.65705e-09	4.39805e-07
10565609	Thrsp	down	-3.46979	8.10976	-8.9208	5.70115e-06	2.54954e-05
10380275	NA	down	-3.51884	9.05324	-6.42308	8.90353e-05	0.000181919
10567034	Pth	down	-3.54978	7.01565	-5.06962	0.000540631	0.000803224
10526559	Ache	down	-3.56774	7.7069	-16.8009	1.80428e-08	9.38227e-07
10513406	Slc46a2	down	-3.60442	7.19697	-15.4603	3.92292e-08	1.49616e-06
10403816	Tcrg-V4	down	-3.6136	6.56781	-7.40027	2.80359e-05	7.54817e-05
10511363	Penk	down	-3.67554	7.57143	-20.9366	2.2704e-09	3.37317e-07
10581538	Nqo1	down	-3.76287	7.1965	-23.5432	7.45913e-10	1.93937e-07
10502081	Enpep	down	-3.78888	7.94918	-32.2164	3.73858e-11	3.88812e-08
10487937	Prokr2	down	-3.78909	7.59602	-21.2112	2.00692e-09	3.37317e-07
10427075	Krt18	down	-3.85415	10.0567	-12.0614	3.86786e-07	4.32535e-06
10415086	Psmb11	down	-3.86281	8.16584	-26.0627	2.83374e-10	9.82362e-08
10422585	Fgf14	down	-3.90279	7.14199	-14.0238	9.69628e-08	2.05799e-06
10573152	Ucp1	down	-4.0925	8.88056	-5.12863	0.000497087	0.000742774
10537624	Tcrb-J	down	-4.40711	7.11323	-12.7489	2.33101e-07	3.59608e-06
10445544	Crip3	down	-4.45164	8.60464	-19.1007	5.40354e-09	4.42895e-07
10363460	Tbata	down	-4.56549	9.01984	-12.6784	2.45261e-07	3.59608e-06
10569962	Ccl25	down	-4.60648	10.1714	-14.5084	7.08013e-08	1.79937e-06
10408097	Prss16	down	-5.72724	8.53312	-11.7282	4.98959e-07	4.94207e-06

## Sheet:  DN_specific
Table S1, related to Figure 2. List of genes differentially regulated in Vav1–/– T cells tumors.
List of genes up- and downregulated in the transcriptome specific for DN tumor cells from Vav1-deficient mice.
Probeset	Gene symbol	Pattern in DN tumor cells	Expression change (log2FC)	Average expression (log2)	Moderated t-statistic	p value	Adjusted p value
10598075	NA	up	3.59296	6.96209	13.2354	6.51044e-07	7.03813e-05
10392721	Cpsf4l	up	2.68754	8.69467	9.04777	1.3061e-05	0.0001837
10439583	Sidt1	up	2.57877	9.2428	9.25948	1.09305e-05	0.0001754
10352813	NA	up	2.55082	5.97121	16.6287	1.02275e-07	4.39622e-05
10344404	NA	up	2.54039	11.0915	15.8349	1.52415e-07	4.39622e-05
10426500	Rpl29	up	2.46273	6.4318	5.3368	0.000594787	0.00115396
10360145	B930036N10Rik	up	2.42885	5.36353	10.3349	4.65056e-06	0.000115192
10416503	Snora31	up	2.21242	9.35378	20.815	1.61876e-08	1.10831e-05
10493307	NA	up	2.18995	10.0102	11.4751	2.03693e-06	9.52085e-05
10515095	Elavl4	up	2.17438	6.08547	5.83913	0.000323363	0.000863825
10478364	Tox2	up	2.07775	8.76716	9.52717	8.769e-06	0.000156285
10587778	NA	up	1.97542	9.49523	10.8438	3.18703e-06	0.000107314
10416950	Mir18	up	1.94136	8.38991	10.3204	4.70196e-06	0.000115192
10498802	Rapgef2	up	1.9376	10.5919	9.13594	1.21223e-05	0.000181778
10502201	A430072C10Rik	up	1.93238	7.39193	9.48761	9.05624e-06	0.000157452
10444306	H2-Eb2	up	1.92143	9.18584	6.49031	0.0001541	0.000582155
10416952	Mir19a	up	1.90178	6.46511	7.64256	4.68349e-05	0.000325258
10405189	NA	up	1.77769	8.00989	9.88784	6.57009e-06	0.000131999
10572497	NA	up	1.76714	9.20954	15.0997	2.24366e-07	4.39622e-05
10399021	Tmem121	up	1.71655	8.73652	14.5585	3.01672e-07	4.66526e-05
10590433	1700048O20Rik	up	1.7005	8.92592	6.03444	0.000257463	0.000776386
10368277	Snora33	up	1.67881	8.67432	7.32536	6.4091e-05	0.000378284
10488382	Cd93	up	1.65633	9.4278	8.72551	1.7244e-05	0.000198669
10409014	NA	up	1.65433	10.1448	14.3415	3.40696e-07	4.66526e-05
10503218	Chd7	up	1.65182	8.08569	9.89382	6.53922e-06	0.000131999
10503176	Chd7	up	1.64995	7.18067	6.60649	0.00013575	0.000549486
10428936	NA	up	1.64008	9.8313	5.13829	0.000764028	0.00134129
10606910	Slc25a53	up	1.63186	7.6812	7.20308	7.25297e-05	0.000402638
10436788	Hunk	up	1.62743	9.20371	7.4857	5.46237e-05	0.000350873
10413152	1700112E06Rik	up	1.61381	7.67491	11.8911	1.53469e-06	8.53111e-05
10598062	NA	up	1.60097	6.9882	5.64696	0.000406629	0.000960018
10543065	NA	up	1.59013	6.73323	6.63461	0.000131679	0.000538825
10501922	Snhg8	up	1.5797	8.89489	10.3179	4.71087e-06	0.000115192
10580953	NA	up	1.55997	8.67095	8.02579	3.24871e-05	0.000260658
10503180	Chd7	up	1.54956	7.18575	6.32168	0.000185765	0.000639861
10399011	4930427A07Rik	up	1.53527	9.79549	11.1276	2.59893e-06	0.000103625
10592725	NA	up	1.53328	8.77008	5.07537	0.000828112	0.00140342
10418720	Mettl6	up	1.52205	10.7782	8.05924	3.1487e-05	0.00025642
10507475	NA	up	1.52176	7.27761	8.85013	1.54721e-05	0.000197389
10507872	NA	up	1.51632	11.003	15.4564	1.85585e-07	4.39622e-05
10503212	Chd7	up	1.49028	7.44026	10.5167	4.05577e-06	0.000112942
10560695	Ceacam16	up	1.48649	7.20928	9.33449	1.02706e-05	0.000171079
10466314	NA	up	1.48516	8.2055	6.74851	0.000116509	0.000512438
10425799	Rnu12	up	1.48	7.71039	8.29379	2.53601e-05	0.000226089
10503196	Chd7	up	1.47086	7.88496	7.4162	5.85235e-05	0.000364264
10537909	Rny3	up	1.45235	12.5717	8.52948	2.05043e-05	0.000213786
10445741	NA	up	1.44394	7.77515	12.9327	7.84107e-07	7.32071e-05
10491058	Rprl2	up	1.44008	10.2123	14.375	3.34322e-07	4.66526e-05
10338232	NA	up	1.4239	7.36616	6.37282	0.000175467	0.000623788
10571312	Dusp4	up	1.4196	8.12666	8.49429	2.11589e-05	0.000216468
10590263	NA	up	1.41433	7.93026	11.4733	2.03952e-06	9.52085e-05
10582584	NA	up	1.41331	7.60534	9.67461	7.7842e-06	0.000144819
10349427	NA	up	1.39445	8.02995	5.75558	0.00035702	0.000896477
10503194	Chd7	up	1.38454	7.5966	6.0689	0.00024744	0.00075744
10427693	Spef2	up	1.38226	6.48071	6.83359	0.000106433	0.000485806
10503186	Chd7	up	1.37072	8.0686	6.56453	0.000142084	0.000564489
10549760	Zfp580	up	1.36749	7.99928	5.98189	0.000273613	0.000798296
10345967	Bivm	up	1.3616	8.89889	8.8778	1.51066e-05	0.000196386
10608693	NA	up	1.35362	8.19482	9.31519	1.0436e-05	0.000171426
10499138	Dclk2	up	1.34778	9.59172	5.69351	0.000384501	0.000934023
10535900	NA	up	1.34563	7.71535	9.05497	1.29814e-05	0.0001837
10454731	NA	up	1.34069	8.65196	12.8462	8.27482e-07	7.38977e-05
10427683	Spef2	up	1.33222	6.3065	5.52012	0.000474298	0.00104641
10516908	Snora73a	up	1.31568	11.4254	8.48308	2.13723e-05	0.000216788
10338365	NA	up	1.31352	5.86837	6.00404	0.000266673	0.000789643
10378438	NA	up	1.30772	6.72809	11.0106	2.82523e-06	0.000103625
10503214	Chd7	up	1.30514	7.2673	9.882	6.60039e-06	0.000131999
10503222	Chd7	up	1.29503	6.93994	7.04591	8.52265e-05	0.000436235
10515427	NA	up	1.2905	8.14205	8.32273	2.47004e-05	0.000224704
10450363	Snord52	up	1.28566	7.27868	8.7556	1.67966e-05	0.000197893
10576795	NA	up	1.27959	10.1809	12.3701	1.1198e-06	7.54783e-05
10503202	Chd7	up	1.27907	7.08822	6.71406	0.000120885	0.000523833
10345527	NA	up	1.27592	6.70634	10.1056	5.54299e-06	0.00012112
10512937	Rnu1b1	up	1.27435	9.76216	11.0999	2.65067e-06	0.000103625
10503182	Chd7	up	1.27409	7.78022	7.27638	6.73335e-05	0.000387401
10343957	NA	up	1.27033	7.39093	12.2474	1.21265e-06	7.54783e-05
10339273	NA	up	1.2651	5.76022	8.86092	1.53284e-05	0.000196778
10469167	Sfmbt2	up	1.26126	7.64452	11.4397	2.08743e-06	9.52796e-05
10503188	Chd7	up	1.26031	8.48856	6.74862	0.000116496	0.000512438
10590974	Folr4	up	1.25352	7.85204	8.98239	1.38091e-05	0.000186567
10582578	NA	up	1.25243	8.17289	7.87344	3.75088e-05	0.00028174
10545192	Rprl1	up	1.25018	8.12261	11.8891	1.53676e-06	8.53111e-05
10439989	NA	up	1.24768	8.05604	10.2415	4.99317e-06	0.000115236
10366043	Dusp6	up	1.24445	8.82714	7.76409	4.16416e-05	0.000304383
10354955	Mpp4	up	1.23998	7.35373	5.36468	0.000574486	0.0011423
10499130	Rnu73b	up	1.23737	10.6197	11.2187	2.43643e-06	0.000103625
10503184	Chd7	up	1.23589	8.75521	5.6987	0.000382116	0.00093104
10437399	Coro7	up	1.23439	10.0978	12.1286	1.31083e-06	7.91895e-05
10475502	Gm14085	up	1.23212	8.62903	9.03207	1.32364e-05	0.0001837
10503174	Chd7	up	1.22768	7.99352	6.50412	0.000151782	0.000579771
10516906	Snora73b	up	1.22719	11.5329	10.6624	3.63989e-06	0.000112942
10338682	NA	up	1.21534	6.81629	5.75984	0.000355214	0.000893035
10583310	Taf1d	up	1.21311	8.28779	8.04648	3.18644e-05	0.000257675
10499128	Snord73a	up	1.20814	6.46532	10.2583	4.92973e-06	0.000115236
10384396	NA	up	1.20793	8.6414	6.43717	0.000163387	0.000599279
10454198	Rnf125	up	1.19304	10.9063	12.6262	9.50367e-07	7.54783e-05
10458314	Tmem173	up	1.19047	9.70613	9.47873	9.12209e-06	0.000157452
10427689	Spef2	up	1.18941	6.58288	5.82993	0.000326892	0.000865254
10544523	Rny1	up	1.18791	5.77841	6.67314	0.000126317	0.000534528
10470316	NA	up	1.18445	6.30024	6.76249	0.000114783	0.000510444
10425158	Pdxp	up	1.18279	8.46262	7.88961	3.69372e-05	0.000279751
10406905	Ccdc125	up	1.17404	8.14387	12.4135	1.08882e-06	7.54783e-05
10464601	NA	up	1.17209	8.47088	10.6208	3.7536e-06	0.000112942
10503198	Chd7	up	1.1718	6.48171	6.21288	0.000209956	0.0006878
10455015	Vaultrc5	up	1.16619	7.83676	6.08469	0.000242992	0.000750071
10537428	Rab19	up	1.16532	8.44668	7.64478	4.67335e-05	0.000325258
10418729	Colq	up	1.16355	10.6069	8.15943	2.86894e-05	0.000245534
10538704	NA	up	1.151	8.626	10.6338	3.7177e-06	0.000112942
10503166	Chd7	up	1.1498	7.68318	5.31377	0.000612147	0.00116828
10436608	Cxadr	up	1.14285	7.44738	5.20285	0.000703851	0.00127521
10380065	Rnu3b1	up	1.14125	9.61858	10.9615	2.92677e-06	0.000105467
10361250	Camk1g	up	1.13545	7.37809	8.68271	1.79037e-05	0.000201686
10424796	Oplah	up	1.13492	7.91244	12.0446	1.3855e-06	8.13091e-05
10582580	NA	up	1.13468	10.1729	10.6914	3.5631e-06	0.000112594
10351197	Sell	up	1.12652	12.1215	6.65694	0.000128542	0.000537165
10413398	Il17rd	up	1.12385	7.19484	4.97606	0.000941437	0.00150102
10606609	Tspan6	up	1.12009	9.44305	6.72193	0.000119869	0.000520532
10450365	NA	up	1.11947	10.938	8.97495	1.38972e-05	0.000186567
10409276	NA	up	1.11702	5.92834	12.3356	1.14508e-06	7.54783e-05
10339563	NA	up	1.10928	7.78519	5.61206	0.000424126	0.000980798
10341601	NA	up	1.10176	10.2802	5.17566	0.000728539	0.00130123
10492556	1110032F04Rik	up	1.10175	7.40252	7.09203	8.12638e-05	0.000430195
10342824	NA	up	1.09226	6.90198	11.6415	1.8168e-06	9.45623e-05
10400030	Bzw2	up	1.08852	11.1812	9.84594	6.79103e-06	0.000132845
10512487	Rmrp	up	1.08667	12.1619	6.94264	9.48946e-05	0.000455405
10451104	Tmem151b	up	1.08551	8.70281	10.4628	4.22285e-06	0.000112942
10599348	Gria3	up	1.07647	9.39415	5.21069	0.000696901	0.00127013
10503210	Chd7	up	1.07429	8.98037	5.89182	0.000303932	0.000842479
10583312	Taf1d	up	1.0727	10.351	7.38973	6.00885e-05	0.000367135
10528036	NA	up	1.07057	8.00194	7.35785	6.20356e-05	0.000370408
10459324	Spink13	up	1.0672	5.18692	11.4757	2.03605e-06	9.52085e-05
10454478	Polr2d	up	1.05859	9.82556	8.87954	1.5084e-05	0.000196386
10424404	Pvt1	up	1.05847	7.91044	10.0585	5.74934e-06	0.000124307
10563099	Snord35b	up	1.0559	10.504	5.83377	0.000325417	0.000864691
10590265	NA	up	1.03974	9.77382	11.2527	2.37881e-06	0.000103625
10549162	St8sia1	up	1.03784	9.63559	5.95967	0.000280771	0.000809914
10470320	NA	up	1.03038	8.18208	8.11702	2.98386e-05	0.000251351
10598023	NA	up	1.0298	9.88608	9.53632	8.70403e-06	0.000156285
10430389	Mfng	up	1.02641	9.44782	9.66792	7.82617e-06	0.000144819
10343538	NA	up	1.02144	8.76617	5.07009	0.000833746	0.00140716
10547073	Snora7a	up	1.01858	10.8358	10.168	5.28267e-06	0.000119237
10565811	Snord15b	up	1.01747	9.49258	5.83767	0.000323922	0.000864073
10586168	Snord16a	up	1.0072	10.1481	8.77903	1.64569e-05	0.000197893
10588201	NA	up	1.00574	7.49223	8.01617	3.27813e-05	0.000261996
10476252	Cdc25b	up	1.00388	9.96733	4.87037	0.00108081	0.00164079
10394776	NA	up	1.0029	9.02887	5.07244	0.000831231	0.00140586
10608718	Pglyrp2	up	0.998654	9.45163	7.45043	5.65657e-05	0.000358599
10559248	Tspan32	up	0.990438	9.35866	7.14831	7.67004e-05	0.00041678
10340127	NA	up	0.988592	7.6791	5.07183	0.000831884	0.00140586
10414663	Rpgrip1	up	0.981791	6.57888	8.93092	1.44315e-05	0.000192482
10582572	NA	up	0.979798	5.2861	9.72908	7.45195e-06	0.000141794
10403604	Lyst	up	0.978505	11.0196	12.4192	1.08483e-06	7.54783e-05
10431962	Endou	up	0.978488	11.46	8.80931	1.60293e-05	0.000197893
10369206	Rps8	up	0.97801	8.77164	5.19436	0.000711457	0.00127963
10427718	Brix1	up	0.976885	10.4496	8.09731	3.039e-05	0.000253744
10594911	Tex9	up	0.97245	8.43067	6.95774	9.34077e-05	0.000452499
10462398	Pdcd1lg2	up	0.970904	6.48103	5.90894	0.000297899	0.000833962
10503172	Chd7	up	0.967946	5.01355	5.20838	0.000698938	0.00127158
10431872	Slc38a1	up	0.964505	9.47755	5.68721	0.000387418	0.000936184
10341777	NA	up	0.960531	9.65506	5.7701	0.000350906	0.000890571
10343815	NA	up	0.959055	6.77919	5.20539	0.000701591	0.0012747
10379615	Slfn5	up	0.957552	9.24403	9.32774	1.03281e-05	0.000171079
10595805	Rasa2	up	0.956248	9.8572	7.53929	5.18125e-05	0.000342196
10346876	Snora41	up	0.956137	6.22105	7.73639	4.27669e-05	0.000309307
10426042	Gramd4	up	0.95253	9.5272	7.40205	5.93544e-05	0.000366108
10528143	Ppp1r14b	up	0.94515	11.2261	11.0493	2.74796e-06	0.000103625
10515425	Snord38a	up	0.941074	5.86692	6.19532	0.000214176	0.000692843
10526085	NA	up	0.938497	11.221	6.696	0.000123249	0.000527014
10435980	Rps24	up	0.938276	10.526	7.35207	6.23959e-05	0.000370408
10343057	NA	up	0.935112	5.25273	8.49302	2.11831e-05	0.000216468
10608136	NA	up	0.934362	8.77747	8.43687	2.22774e-05	0.000221344
10461022	Ppp1r14b	up	0.9331	9.904	9.67061	7.80923e-06	0.000144819
10569393	R74862	up	0.93004	6.58493	7.67523	4.53717e-05	0.000320238
10366346	Phlda1	up	0.928639	9.33429	7.84489	3.85426e-05	0.000285799
10398693	Snora28	up	0.924966	9.50971	6.31767	0.0001866	0.000639861
10502745	Rpl11	up	0.923653	6.82468	9.43198	9.47796e-06	0.00016089
10465831	5730408K05Rik	up	0.921622	10.0233	8.57832	1.96325e-05	0.000209083
10503206	Chd7	up	0.921482	7.5665	6.59807	0.000136995	0.00055174
10340116	NA	up	0.917518	8.48637	5.45114	0.000516188	0.00108855
10413174	Rps24	up	0.915484	11.2856	8.82988	1.57458e-05	0.000197893
10541605	Clec4n	up	0.91423	7.45918	6.65099	0.000129369	0.000537165
10483046	Dpp4	up	0.913151	11.5685	6.50116	0.000152275	0.000579771
10434165	Arvcf	up	0.912496	8.73858	5.03202	0.000875642	0.00144579
10493245	Mex3a	up	0.909273	8.99313	5.54642	0.000459313	0.00102496
10344096	NA	up	0.906757	4.79631	5.68497	0.000388459	0.000936495
10546604	NA	up	0.9067	7.25139	6.3272	0.000184623	0.000638411
10538142	Gimap5	up	0.906492	7.68107	8.37802	2.34922e-05	0.000221344
10369276	Mcu	up	0.901835	9.41107	9.58533	8.36495e-06	0.00015205
10525041	NA	up	0.900796	6.85959	7.48496	5.46637e-05	0.000350873
10504504	Grhpr	up	0.898869	9.19596	9.13031	1.218e-05	0.000181778
10357133	NA	up	0.898266	7.72171	6.12796	0.000231244	0.000726262
10400704	NA	up	0.897853	13.5778	5.16556	0.000737955	0.00131179
10417972	Camk2g	up	0.896098	10.0332	5.41304	0.000541039	0.0011118
10351035	Gas5	up	0.895181	9.34583	5.70537	0.000379076	0.000925829
10451301	Rpl11	up	0.8938	9.30436	4.87531	0.00107382	0.00163865
10424746	Zfp623	up	0.893419	8.11195	9.9382	6.31507e-06	0.000131999
10343514	NA	up	0.88953	7.69265	4.99042	0.000924056	0.00149097
10503208	Chd7	up	0.888472	7.00864	7.45272	5.64373e-05	0.000358599
10503200	Chd7	up	0.887856	7.05231	5.37997	0.000563673	0.00112988
10399470	Trib2	up	0.887516	9.95022	8.7075	1.75183e-05	0.000199904
10344077	NA	up	0.886761	9.10996	5.12793	0.0007742	0.00134878
10461158	Snhg1	up	0.885121	9.43159	6.34355	0.000181281	0.000637588
10374464	Spred2	up	0.884602	8.62334	7.04419	8.5378e-05	0.000436235
10399005	Crip1	up	0.883991	12.7585	10.3458	4.61232e-06	0.000115192
10364287	Sumo3	up	0.882544	9.95671	4.8106	0.00116941	0.00172431
10388782	NA	up	0.881738	8.51084	6.09562	0.000239964	0.000746756
10420080	Mdp1	up	0.876646	9.1218	8.89281	1.49123e-05	0.000196346
10416510	Nufip1	up	0.875556	10.3099	6.85165	0.000104419	0.000483494
10514173	Rpl34	up	0.875084	9.68378	5.76892	0.000351398	0.000890571
10461148	Snhg1	up	0.873708	4.88783	7.0189	8.76458e-05	0.000440266
10340998	NA	up	0.871939	9.4627	7.11399	7.94481e-05	0.000426753
10345509	Zap70	up	0.870912	10.1289	10.1262	5.45549e-06	0.00012049
10426397	Cntn1	up	0.870811	6.04729	5.14129	0.000761113	0.00133846
10404152	Fam65b	up	0.869343	10.1365	8.76446	1.66672e-05	0.000197893
10441811	NA	up	0.860569	8.26669	8.40017	2.30266e-05	0.000221344
10342564	NA	up	0.859265	5.83279	10.4142	4.37983e-06	0.000115074
10418480	Gnl3	up	0.858219	10.2759	5.80542	0.000336506	0.000883865
10458816	Ticam2	up	0.857973	8.31132	6.38939	0.000172266	0.000616434
10425341	Tab1	up	0.856761	9.33628	8.41999	2.26186e-05	0.000221344
10581493	Pdxp	up	0.853423	7.35234	8.09771	3.03787e-05	0.000253744
10338710	NA	up	0.850533	6.40582	9.2364	1.11429e-05	0.000177038
10432573	Slc11a2	up	0.850224	9.27331	5.5625	0.000450408	0.00101329
10362596	Fyn	up	0.846524	10.5903	8.78243	1.64082e-05	0.000197893
10345183	Cdk10	up	0.84405	8.93891	8.74962	1.68844e-05	0.000197893
10565813	Snord15a	up	0.843682	8.4255	8.29091	2.54268e-05	0.000226089
10446821	Rps6	up	0.842163	8.07863	8.77091	1.65737e-05	0.000197893
10342337	NA	up	0.840905	5.54965	6.32801	0.000184456	0.000638411
10577954	Rab11fip1	up	0.839723	9.33219	5.17216	0.000731786	0.00130363
10503190	Chd7	up	0.839386	8.2	5.3462	0.000587857	0.00115386
10427679	Spef2	up	0.839211	6.7595	6.6901	0.000124033	0.000528557
10560217	Dhx34	up	0.838199	8.67882	7.21671	7.1531e-05	0.000400339
10341627	NA	up	0.834191	7.70817	6.47275	0.000157102	0.000586699
10379176	Unc119	up	0.833365	8.20959	7.22154	7.11808e-05	0.000399468
10424347	NA	up	0.833058	8.21112	5.05489	0.000850205	0.0014236
10413795	Eaf1	up	0.832053	10.3679	7.44609	5.68098e-05	0.000358989
10598238	NA	up	0.829219	6.63652	7.55959	5.07896e-05	0.000340614
10455784	Gramd3	up	0.828886	10.0733	8.40489	2.29288e-05	0.000221344
10353034	Snord87	up	0.827581	8.47178	5.0349	0.000872394	0.00144303
10341752	NA	up	0.82751	10.623	7.01396	8.8096e-05	0.000440266
10427675	Spef2	up	0.826091	6.32753	5.70793	0.000377916	0.000924094
10603700	NA	up	0.82554	5.83783	8.67249	1.80653e-05	0.000201686
10512063	NA	up	0.825513	7.6447	8.18585	2.79984e-05	0.000242652
10373452	Gm129	up	0.82528	6.6255	4.904	0.00103418	0.00160439
10439204	Rpl15	up	0.823721	11.6744	7.63591	4.71389e-05	0.000326004
10441530	Sytl3	up	0.821733	9.8929	5.25087	0.000662429	0.00122139
10424400	Myc	up	0.820774	11.5816	8.76794	1.66167e-05	0.000197893
10351043	Snord47	up	0.818556	9.6513	5.96434	0.000279249	0.000809914
10575873	Osgin1	up	0.818116	7.75964	6.98962	9.03541e-05	0.000448278
10608368	Gm20867	up	0.813487	5.1846	6.46327	0.000158751	0.000589645
10457729	NA	up	0.810047	8.10766	6.64332	0.000130445	0.000537165
10578515	Ankrd37	up	0.808365	8.04421	8.37942	2.34625e-05	0.000221344
10383953	Emid1	up	0.807983	8.86179	6.62113	0.000133613	0.000543449
10423068	Rad1	up	0.807679	8.38186	5.53098	0.000468044	0.00103707
10348653	Gpc1	up	0.807508	8.95795	5.39374	0.000554128	0.00112357
10470248	Gpsm1	up	0.803045	7.98195	5.37996	0.000563683	0.00112988
10416793	Uchl3	up	0.800852	10.5119	4.81348	0.00116496	0.00172045
10401803	NA	up	0.798984	5.82543	4.99891	0.000913947	0.00148165
10374455	Spred2	up	0.792123	9.41553	8.12963	2.94916e-05	0.000251334
10428353	Lrp12	up	0.785834	9.328	6.52774	0.000147906	0.000578026
10449315	Mnf1	up	0.785202	10.5832	6.51686	0.000149678	0.000579771
10359506	Mettl13	up	0.784116	7.73192	5.72139	0.000371881	0.000914782
10529817	Rpl15	up	0.782636	10.2586	7.48745	5.45296e-05	0.000350873
10478847	1500012F01Rik	up	0.782498	11.1692	5.64264	0.000408751	0.000961712
10341865	NA	up	0.782286	6.70663	9.2726	1.08117e-05	0.00017486
10598073	NA	up	0.77908	9.23029	6.90373	9.88451e-05	0.000469972
10425632	Xrcc6	up	0.777939	11.3203	5.92565	0.000292134	0.000825369
10338589	NA	up	0.776954	7.17363	5.55543	0.0004543	0.00101759
10341913	NA	up	0.775071	9.00981	5.80084	0.000338337	0.000884245
10362073	Sgk1	up	0.774478	8.07095	6.81778	0.00010823	0.000489101
10420089	Nedd8	up	0.770786	9.86596	9.2045	1.1444e-05	0.000177038
10533401	NA	up	0.769573	5.71624	6.90977	9.82205e-05	0.000468085
10373202	Shmt2	up	0.767285	10.1784	5.35408	0.000582114	0.00115077
10419198	Ero1l	up	0.765578	10.1292	7.55718	5.09097e-05	0.000340614
10413596	Sfmbt1	up	0.765171	6.86047	5.19802	0.000708163	0.00127775
10503220	Chd7	up	0.764949	7.86172	6.46946	0.000157672	0.000586699
10497399	Pde7a	up	0.764584	10.0786	5.25167	0.000661766	0.00122139
10426550	Tmem106c	up	0.763775	9.08591	8.61262	1.9045e-05	0.000208076
10364385	Ilvbl	up	0.763712	9.74024	6.75328	0.000115918	0.000512438
10569485	Tnfrsf26	up	0.763369	8.40952	5.96078	0.000280407	0.000809914
10484261	Cerkl	up	0.762126	7.27248	5.03266	0.000874917	0.00144576
10340353	NA	up	0.761568	5.60478	5.7674	0.000352034	0.000890571
10431935	Amigo2	up	0.761172	6.77709	6.26461	0.000198051	0.000661233
10544150	Jhdm1d	up	0.759691	9.35291	7.56869	5.03382e-05	0.000338999
10351691	Slamf6	up	0.758974	11.9618	6.03072	0.000258569	0.000777385
10546631	Frmd4b	up	0.758929	9.02874	5.16303	0.000740336	0.00131377
10426148	NA	up	0.758881	4.73562	6.00613	0.000266028	0.000789626
10422259	Tgds	up	0.75456	8.53719	4.89827	0.00104196	0.00161281
10431738	Prickle1	up	0.753993	8.11275	4.87834	0.00106956	0.00163865
10582303	Cyba	up	0.746852	11.389	7.1785	7.43694e-05	0.00040919
10561302	Pgam1	up	0.746349	10.6317	8.41276	2.27665e-05	0.000221344
10386531	NA	up	0.746337	5.61146	5.74745	0.000360493	0.000898607
10544171	Slc37a3	up	0.745205	9.00765	5.37044	0.000570386	0.0011383
10425461	Adsl	up	0.744998	10.4351	7.87135	3.75836e-05	0.00028174
10384020	Polm	up	0.744525	7.66454	5.58951	0.000435873	0.000995349
10345913	Nck2	up	0.744338	10.3752	5.94588	0.000285316	0.000815075
10373583	Gdf11	up	0.742847	8.30131	7.35399	6.22758e-05	0.000370408
10424667	Them6	up	0.740568	10.4607	8.23473	2.67677e-05	0.000233961
10399823	NA	up	0.740099	8.05951	5.34942	0.000585504	0.00115386
10363350	P4ha1	up	0.739574	9.72184	4.73195	0.00129821	0.00181272
10596377	NA	up	0.738984	9.72764	5.61425	0.000423003	0.000980001
10528480	NA	up	0.738684	10.6021	5.60691	0.000426781	0.000984953
10425018	Rpl8	up	0.73868	11.9837	8.06038	3.14536e-05	0.00025642
10339100	NA	up	0.738426	8.41587	5.00401	0.000907931	0.00147773
10370519	Olfr1357	up	0.737931	5.89539	8.56289	1.99035e-05	0.00021073
10412616	Rpp14	up	0.73698	9.18571	5.45316	0.000514905	0.00108708
10368227	Ube2q2	up	0.736931	7.14233	5.43224	0.000528357	0.0010973
10476102	NA	up	0.736814	8.29332	5.21852	0.00069003	0.00125984
10495120	Ovgp1	up	0.736712	7.72897	6.02087	0.000261528	0.00077965
10454851	Cxxc5	up	0.736419	9.8405	6.19906	0.000213269	0.000692843
10376885	Snord49b	up	0.735921	12.2458	5.59689	0.000431991	0.00098824
10431792	Pus7l	up	0.734557	8.51863	4.7919	0.00119873	0.00174093
10339904	NA	up	0.734399	8.7563	5.50307	0.000484295	0.00105375
10341778	NA	up	0.733823	6.60684	7.71631	4.36032e-05	0.00031194
10430032	Tonsl	up	0.733779	7.89187	4.88541	0.00105968	0.00163284
10398599	Rps19	up	0.732911	10.804	5.31556	0.00061078	0.00116828
10343265	NA	up	0.731886	6.58503	5.30201	0.000621223	0.00117594
10450501	Tnf	up	0.728145	8.06956	5.31355	0.000612315	0.00116828
10371830	Actr6	up	0.727498	8.72827	6.64294	0.000130499	0.000537165
10379530	Ccl12	up	0.725958	5.8278	8.16994	2.84124e-05	0.00024418
10346564	Casp8	up	0.725366	11.085	5.76633	0.000352482	0.000890571
10481101	Snora43	up	0.724045	9.47989	7.5463	5.14569e-05	0.000340943
10423745	Spag1	up	0.723092	7.16153	5.39627	0.000552393	0.00112313
10360934	Rrp15	up	0.722233	8.76596	5.61556	0.000422337	0.000980001
10346328	NA	up	0.720181	9.50944	6.20295	0.000212331	0.000691171
10583297	Taf1d	up	0.718838	10.6789	5.25815	0.000656388	0.0012169
10541307	Usp18	up	0.718533	10.4705	5.67257	0.000394287	0.000946104
10424853	Fam203a	up	0.71783	8.7894	6.65064	0.000129418	0.000537165
10494978	Ptpn22	up	0.716041	10.446	7.00168	8.92268e-05	0.000443758
10499366	Pmf1	up	0.715232	9.11678	5.60054	0.000430082	0.000988129
10339193	NA	up	0.714463	8.25147	5.79762	0.00033963	0.000884245
10455647	Tnfaip8	up	0.714054	10.513	7.07645	8.25791e-05	0.000433464
10428398	Eif3e	up	0.713505	11.2772	6.97972	9.12902e-05	0.000448721
10422512	Ggact	up	0.713131	9.78325	5.39593	0.000552625	0.00112313
10343868	NA	up	0.712965	8.15169	8.86285	1.53029e-05	0.000196778
10495896	Camk2d	up	0.712925	9.60566	7.71311	4.37384e-05	0.00031194
10582814	Tomm20	up	0.712583	10.6291	5.86317	0.000314334	0.000854613
10354979	Als2	up	0.712501	9.3493	5.6449	0.000407636	0.000961291
10429555	2010109I03Rik	up	0.712362	6.70953	6.17644	0.000218816	0.000703385
10425317	NA	up	0.712353	8.15718	4.79013	0.00120154	0.00174168
10515423	NA	up	0.712348	8.40669	5.45307	0.00051496	0.00108708
10339804	NA	up	0.712284	7.9861	4.67731	0.00139666	0.00188981
10482059	Ggta1	up	0.712097	9.69783	8.03606	3.21764e-05	0.000259178
10500272	Gm129	up	0.712027	6.2558	5.44725	0.000518665	0.00109139
10440591	NA	up	0.711947	6.14428	6.7008	0.000122615	0.000526887
10542287	Bcl2l14	up	0.710663	7.63535	7.38475	6.03881e-05	0.000367135
10359480	Dnm3	up	0.710252	6.35832	7.08196	8.21113e-05	0.000432453
10396694	Churc1	up	0.709821	10.562	5.81189	0.00033394	0.000878806
10340943	NA	up	0.709707	9.36876	4.92045	0.00101217	0.00158098
10346874	NA	up	0.709135	6.64373	5.81135	0.000334152	0.000878806
10503911	Polr1d	up	0.709023	9.52686	6.0576	0.00025068	0.000764291
10428157	Rnf19a	up	0.708756	9.89568	7.48762	5.45202e-05	0.000350873
10589934	Cmtm7	up	0.708057	6.90358	5.8453	0.00032102	0.000859938
10352150	NA	up	0.707822	7.37918	7.20406	7.24574e-05	0.000402638
10417950	Ndst2	up	0.707545	8.95819	5.01296	0.000897472	0.00146899
10351825	Tagln2	up	0.707517	10.5108	6.48055	0.000155761	0.000585291
10446763	Lbh	up	0.707387	10.0761	7.97921	3.39388e-05	0.000269152
10533734	Abcb9	up	0.705965	8.24599	5.79728	0.000339764	0.000884245
10338217	NA	up	0.703823	9.80123	6.32927	0.000184195	0.000638411
10340253	NA	up	0.702638	7.02313	4.75893	0.00125238	0.00178638
10407120	Rps3a1	up	0.702606	9.79041	8.22331	2.70498e-05	0.000235425
10362861	Scml4	up	0.700715	8.89102	5.57486	0.00044369	0.00100478
10427667	NA	up	0.700618	6.81524	5.36836	0.000571864	0.00113852
10416334	Dok2	up	0.70025	9.1659	5.18149	0.000723166	0.00129502
10440427	D16Ertd472e	up	0.699825	10.3285	8.73197	1.71469e-05	0.000198669
10342475	NA	up	0.698059	7.75131	6.18124	0.000217627	0.000701737
10430794	Pmm1	up	0.69585	8.82949	6.27792	0.000195108	0.000658758
10444665	Ddah2	up	0.695258	7.92883	4.93016	0.00099941	0.00156897
10426689	Spats2	up	0.693791	9.4484	6.75576	0.00011561	0.000512438
10376239	Gm12238	up	0.692496	7.42827	6.50824	0.000151097	0.000579771
10447429	NA	up	0.692396	9.13511	5.74831	0.000360124	0.000898607
10536794	Hilpda	up	0.691185	7.687	7.14886	7.66573e-05	0.00041678
10370013	Gstt2	up	0.690616	8.89367	4.64053	0.00146749	0.0019445
10584741	Slc37a4	up	0.687236	8.5047	6.08219	0.000243689	0.000750431
10421351	Polr3d	up	0.68719	8.22495	7.75619	4.19592e-05	0.000305618
10366886	Arhgap9	up	0.686924	9.17248	8.0595	3.14792e-05	0.00025642
10413014	Chchd1	up	0.6867	10.0526	5.25752	0.00065691	0.0012169
10423289	NA	up	0.686098	8.18239	7.99465	3.34498e-05	0.000266302
10420198	Ripk3	up	0.682155	8.89842	5.78938	0.000342964	0.000886128
10342272	NA	up	0.681104	8.09137	6.42727	0.000165184	0.000601575
10428074	Rpl30	up	0.680032	9.90817	5.99875	0.000268311	0.000790691
10445376	Gm9104	up	0.679222	6.68839	7.38136	6.05934e-05	0.000367135
10538957	NA	up	0.679039	7.80087	4.75006	0.00126725	0.00179539
10491354	Zfp639	up	0.678081	8.57527	4.7892	0.00120303	0.00174248
10498076	Maml3	up	0.678058	8.50169	7.11979	7.89764e-05	0.000425768
10489051	5730471H19Rik	up	0.677995	8.89604	5.51352	0.000478138	0.00105019
10367641	Mthfd1l	up	0.677611	9.17364	5.85662	0.000316768	0.000856118
10464283	NA	up	0.677086	6.61109	8.05593	3.15843e-05	0.00025642
10576140	Cdt1	up	0.675728	9.68755	4.83588	0.00113101	0.0016834
10422701	Rpl37	up	0.674792	9.73035	5.34346	0.000589863	0.00115386
10605181	Renbp	up	0.67242	7.71324	5.20356	0.000703218	0.00127521
10447773	Slc22a3	up	0.672221	8.2761	5.65163	0.000404345	0.00095867
10364035	Gm5779	up	0.671379	9.48161	5.60246	0.000429083	0.000986939
10423271	NA	up	0.671258	10.0539	5.56744	0.00044771	0.00101055
10342463	NA	up	0.669308	5.24624	7.02645	8.69617e-05	0.000440266
10341023	NA	up	0.668714	9.34868	6.72551	0.00011941	0.000520532
10339381	NA	up	0.667396	9.29671	4.74754	0.0012715	0.00179619
10527961	NA	up	0.667345	6.92223	5.22269	0.000686407	0.00125658
10433494	Nubp1	up	0.665426	10.1395	5.5787	0.000441628	0.00100343
10451123	Slc29a1	up	0.664511	10.3974	4.87218	0.00107824	0.00164052
10477370	Tomm20	up	0.663608	11.1033	5.61697	0.000421616	0.000980001
10376269	NA	up	0.663153	9.49719	5.86067	0.000315261	0.000855406
10429957	Fbxl6	up	0.663033	9.16245	7.68246	4.50548e-05	0.000319112
10427687	Spef2	up	0.662059	5.94047	4.86722	0.00108529	0.00164274
10544148	Jhdm1d	up	0.661842	10.8933	7.4088	5.89562e-05	0.000365285
10397143	2410016O06Rik	up	0.66008	8.26099	5.42442	0.000533482	0.0011035
10388784	Snord42b	up	0.659504	9.18261	6.58524	0.000138918	0.00055513
10421981	Dis3	up	0.658725	9.56906	4.74322	0.00127884	0.00179845
10423185	Drosha	up	0.65803	9.74864	5.31074	0.000614466	0.00116828
10338396	NA	up	0.658022	10.278	5.64384	0.00040816	0.000961424
10382888	2810008D09Rik	up	0.65731	8.87565	7.64676	4.66436e-05	0.000325258
10340627	NA	up	0.656049	6.16516	6.33384	0.000183259	0.000638411
10579287	Tmem59l	up	0.655146	6.95347	6.31608	0.000186932	0.000639932
10447097	Gemin6	up	0.655142	8.27657	6.87759	0.000101601	0.000475372
10341461	NA	up	0.654036	6.54378	5.03571	0.000871481	0.00144303
10593913	1700017B05Rik	up	0.653602	9.31467	5.85252	0.0003183	0.000856118
10525419	P2rx7	up	0.653118	8.22381	4.83098	0.00113835	0.00169065
10602176	NA	up	0.651895	8.63741	5.05124	0.000854212	0.00142646
10341270	NA	up	0.651329	8.53134	4.70883	0.00133891	0.00184464
10470768	Urm1	up	0.651306	9.05483	5.01102	0.000899725	0.00147019
10491721	Spry1	up	0.650713	8.59358	5.66101	0.000399807	0.000954111
10446615	Rps24	up	0.64988	11.892	7.15344	7.62985e-05	0.00041678
10489961	Nfatc2	up	0.648893	8.50312	7.17669	7.45068e-05	0.00040919
10341140	NA	up	0.647243	8.05294	7.51715	5.29544e-05	0.00034731
10507594	Slc2a1	up	0.646088	9.67747	4.75507	0.00125882	0.0017906
10431874	Slc38a1	up	0.645981	11.376	5.76931	0.000351234	0.000890571
10427772	Tars	up	0.645003	9.15398	5.45698	0.000512487	0.0010852
10341986	NA	up	0.643849	6.43122	4.65332	0.00144243	0.00193372
10485191	Prdm11	up	0.643628	7.94641	5.17942	0.000725071	0.00129656
10421227	Ccar2	up	0.643618	9.80694	6.35538	0.000178907	0.000631399
10431282	2810001A02Rik	up	0.642812	10.6463	6.84442	0.00010522	0.000483494
10434741	NA	up	0.642424	7.79018	5.381	0.000562953	0.00112988
10343469	NA	up	0.641909	5.06643	5.05996	0.00084467	0.00142209
10431948	Rpap3	up	0.641814	8.16274	7.52103	5.27521e-05	0.000347285
10342545	NA	up	0.641647	10.2288	5.83638	0.000324415	0.000864266
10425866	Parvg	up	0.640557	11.4837	5.76687	0.000352257	0.000890571
10503192	Chd7	up	0.640166	7.68736	4.71386	0.00132995	0.00183868
10339362	NA	up	0.64015	6.73238	5.08182	0.000821281	0.001398
10503204	Chd7	up	0.640099	8.40209	5.20505	0.000701894	0.0012747
10456721	NA	up	0.639959	10.5249	7.38322	6.04809e-05	0.000367135
10503170	Chd7	up	0.639068	9.06918	4.63562	0.00147723	0.00194637
10368730	Rpf2	up	0.638663	8.46759	4.68207	0.00138778	0.001885
10343902	NA	up	0.638098	7.63469	4.90633	0.00103103	0.00160192
10419759	Prmt5	up	0.638038	10.9507	6.08626	0.000242555	0.000750071
10497105	Lrrc40	up	0.636251	9.74113	4.93726	0.000990197	0.00155971
10427918	Fam105a	up	0.635646	9.00177	5.17433	0.000729773	0.001302
10542518	NA	up	0.63451	5.92897	4.65317	0.00144272	0.00193372
10563110	Snord34	up	0.634411	9.89476	5.37873	0.000564543	0.00112988
10490256	Rps8	up	0.634168	8.1242	4.92529	0.00100578	0.0015758
10373912	Osm	up	0.634027	6.92147	5.641	0.000409557	0.000962507
10561673	Spred3	up	0.633754	7.48103	6.40547	0.000169219	0.000609782
10357986	Ptprv	up	0.633249	7.17727	5.85078	0.000318954	0.00085638
10445380	Aars2	up	0.633059	8.73807	4.81789	0.0011582	0.0017127
10475027	Tyro3	up	0.632172	7.57764	6.21857	0.000208609	0.000685574
10461765	Lpxn	up	0.631781	9.79834	5.16199	0.000741312	0.00131377
10338856	NA	up	0.631314	7.33343	6.369	0.000176214	0.000625117
10392440	Slc16a6	up	0.62843	8.7886	5.5179	0.000475586	0.00104813
10339146	NA	up	0.628161	6.18047	5.36194	0.000576446	0.00114239
10532753	Coro1c	up	0.628061	10.4233	5.40782	0.000544548	0.00111401
10378038	Wscd1	up	0.626946	8.06722	5.12644	0.000775673	0.0013502
10341868	NA	up	0.62506	7.0606	5.26169	0.00065347	0.00121359
10375214	Mir218-2	up	0.624439	5.93107	4.77235	0.00123023	0.00176705
10510473	Ctnnbip1	up	0.623991	7.53344	5.15701	0.000746022	0.00131983
10426557	Pfkm	up	0.62307	9.06239	6.07142	0.000246723	0.000756371
10399419	Tubb2b	up	0.62125	9.82435	6.84511	0.000105143	0.000483494
10382774	Ten1	up	0.621033	9.82487	6.01859	0.000262221	0.000780582
10531338	NA	up	0.618885	7.53013	6.1566	0.000223812	0.000712728
10408225	Hist1h4c	up	0.618259	10.7641	5.33944	0.000592834	0.00115386
10344569	NA	up	0.617509	7.57148	5.6155	0.000422368	0.000980001
10343439	NA	up	0.615917	8.57895	6.01266	0.000264024	0.000784812
10515429	Snord55	up	0.615882	9.20005	6.97272	9.19593e-05	0.000450798
10430132	Zfp647	up	0.615787	7.4159	5.11941	0.000782675	0.00135893
10360158	Ly9	up	0.615401	10.4566	7.40733	5.90431e-05	0.000365285
10342201	NA	up	0.614884	10.6964	6.48489	0.00015502	0.00058424
10420338	Pspc1	up	0.614468	10.2745	5.34791	0.000586607	0.00115386
10341386	NA	up	0.613414	7.43416	5.61386	0.000423204	0.000980001
10426835	Dip2b	up	0.613054	9.47284	7.24465	6.95309e-05	0.000395613
10450482	NA	up	0.611709	11.1855	7.7835	4.08729e-05	0.000299832
10551714	NA	up	0.611646	6.95012	5.26386	0.000651686	0.00121247
10487595	NA	up	0.611386	7.26041	6.62653	0.000132835	0.000541355
10392437	Gna13	up	0.611299	6.59003	6.72725	0.000119188	0.000520532
10555233	NA	up	0.609751	7.94976	4.8108	0.0011691	0.00172431
10420035	Ipo4	up	0.609667	9.32604	6.03335	0.000257787	0.000776386
10530434	Commd8	up	0.609076	8.73925	6.8678	0.000102655	0.000479212
10500321	Bola1	up	0.607792	9.6364	5.88758	0.000305448	0.000844403
10597461	Cmtm7	up	0.60711	10.4044	5.41131	0.000542198	0.0011118
10426798	Smarcd1	up	0.607079	10.2578	6.08392	0.000243207	0.000750071
10402266	NA	up	0.606039	6.14117	5.83255	0.000325886	0.000864819
10421737	Tnfsf11	up	0.605957	8.85184	6.70439	0.000122144	0.000526765
10509868	Atp13a2	up	0.604945	9.07311	5.9086	0.000298018	0.000833962
10426225	Ncaph2	up	0.604897	9.66548	4.71835	0.00132198	0.00183469
10343385	NA	up	0.603551	4.66587	5.01289	0.000897555	0.00146899
10375031	Snrnp25	up	0.602439	9.72679	5.78834	0.000343387	0.000886128
10576090	Zfpm1	up	0.602022	9.4547	5.11819	0.000783891	0.00135989
10340191	NA	up	0.601764	10.1205	5.34614	0.000587898	0.00115386
10375038	Mpg	up	0.601721	8.37685	5.72722	0.000369301	0.000911712
10363699	Rps6	up	0.601484	10.9774	5.38911	0.000557318	0.0011256
10394770	Odc1	up	0.601376	9.36647	4.63989	0.00146875	0.0019445
10345445	Arid5a	up	0.601121	8.38418	5.99084	0.000270783	0.000794439
10572722	Gm3771	up	0.600943	9.25527	4.76393	0.00124407	0.00177824
10489237	9430008C03Rik	up	0.600741	9.63867	6.97944	9.13172e-05	0.000448721
10343068	NA	up	0.599935	7.56451	5.9315	0.000290143	0.000822005
10578109	Ubxn8	up	0.598971	9.69	5.7037	0.000379834	0.000926579
10341616	NA	up	0.598131	7.86297	6.41971	0.000166571	0.000604481
10500529	Phgdh	up	0.595788	9.33221	5.56299	0.000450142	0.00101329
10580231	NA	up	0.594876	8.4347	4.79748	0.00118989	0.00173459
10501051	Cept1	up	0.594464	10.5595	4.6714	0.0014078	0.00189989
10490768	NA	up	0.594348	4.8941	5.6618	0.000399427	0.000954111
10535369	NA	up	0.594172	10.0559	6.05591	0.000251167	0.000764291
10398267	Evl	up	0.594068	10.2714	6.22482	0.000207141	0.000684031
10344151	NA	up	0.592458	7.83464	5.04745	0.000858389	0.00142879
10579302	Uba52	up	0.592359	10.8688	4.74443	0.00127678	0.00179845
10542050	Efcab4b	up	0.592033	7.57549	5.83477	0.000325033	0.000864691
10399924	Pik3cg	up	0.591483	10.5668	5.72801	0.000368953	0.000911712
10338235	NA	up	0.591137	6.89475	6.66701	0.000127153	0.000535188
10601903	Zcchc18	up	0.590625	6.79965	4.74312	0.00127901	0.00179845
10414874	Rps19	up	0.589716	10.8298	5.44653	0.000519128	0.00109139
10563891	Nck2	up	0.589594	11.1877	6.43986	0.000162902	0.000598614
10427663	NA	up	0.589482	4.92706	4.543	0.00167474	0.00211557
10383389	Mrpl12	up	0.589104	9.99941	5.5516	0.000456426	0.00102124
10454651	NA	up	0.586639	8.81038	5.9611	0.000280305	0.000809914
10601549	NA	up	0.586331	8.49216	6.50214	0.000152112	0.000579771
10565924	Relt	up	0.585441	7.70046	6.23048	0.000205819	0.000681858
10582295	Odc1	up	0.583695	9.53031	4.63341	0.00148164	0.00194708
10528457	Orc5	up	0.583422	8.90478	4.59968	0.00155071	0.00201295
10431229	Celsr1	up	0.582528	9.90382	5.39129	0.000555815	0.00112374
10468990	Parl	up	0.582175	9.58496	5.36813	0.00057203	0.00113852
10427671	NA	up	0.580134	7.90306	6.406	0.000169119	0.000609782
10440037	Nit2	up	0.579596	8.9225	7.51125	5.32632e-05	0.00034731
10420860	Elp3	up	0.576966	9.97701	5.7357	0.000365581	0.000907984
10341043	NA	up	0.574887	9.32196	5.76004	0.00035513	0.000893035
10450735	H2-T3	up	0.573455	11.8476	5.93425	0.000289215	0.00082199
10399632	F630048H11Rik	up	0.572755	6.8773	4.74947	0.00126824	0.00179539
10462504	Minpp1	up	0.572655	9.03457	6.36018	0.000177951	0.000629109
10388898	Fam58b	up	0.57248	7.31382	5.65099	0.000404658	0.00095867
10500412	Gpr89	up	0.571423	9.52733	5.67715	0.000392125	0.000943121
10587683	Bcl2a1a	up	0.571057	6.98737	5.28457	0.000634953	0.00119334
10563112	Snord33	up	0.570882	10.3598	6.70952	0.000121474	0.00052528
10492997	Etv3	up	0.570211	10.4896	6.74521	0.00011692	0.000513151
10339871	NA	up	0.56984	5.22002	5.43508	0.000526509	0.0010973
10418247	Pde12	up	0.569328	8.96846	5.94835	0.000284498	0.000814754
10461057	Rcor2	up	0.569175	7.69876	6.02758	0.00025951	0.000777385
10517009	Sytl1	up	0.568867	8.41204	5.58772	0.000436821	0.000995349
10341149	NA	up	0.568729	5.09064	5.20264	0.000704037	0.00127521
10432488	Bcdin3d	up	0.567921	8.00325	7.14382	7.70536e-05	0.000417594
10363901	Etv5	up	0.567072	7.97155	5.96818	0.000278006	0.000808596
10545608	Sema4f	up	0.565678	6.94713	4.86365	0.00109039	0.00164437
10510125	Mcrs1	up	0.56536	7.35067	5.0926	0.000810003	0.00138761
10414497	Parp2	up	0.565025	9.66593	4.58085	0.00159078	0.00204089
10342660	NA	up	0.564847	10.436	5.10098	0.000801343	0.00137832
10340439	NA	up	0.564256	8.79696	4.8299	0.00113997	0.0016916
10338970	NA	up	0.563997	6.06552	5.4116	0.000542005	0.0011118
10367843	Utrn	up	0.563981	10.0585	4.73216	0.00129783	0.00181272
10517457	Rpl11	up	0.563589	10.7747	5.76812	0.000351734	0.000890571
10427253	Map3k12	up	0.563274	7.69458	6.50959	0.000150874	0.000579771
10479981	Gata3	up	0.562388	9.91743	6.14996	0.000225512	0.000715544
10439058	Nrros	up	0.562064	9.73931	5.78084	0.000346457	0.000887309
10342735	NA	up	0.560938	8.30057	4.58284	0.00158649	0.0020392
10413559	Rft1	up	0.560296	7.91694	4.47069	0.00184878	0.00226316
10584350	Tpt1	up	0.560245	11.213	5.58715	0.000437121	0.000995349
10488106	NA	up	0.56018	8.59874	4.52501	0.00171632	0.00215221
10354258	Uxs1	up	0.559884	10.1947	5.26247	0.000652827	0.00121349
10475487	Slc28a2	up	0.559297	9.09593	6.70297	0.00012233	0.000526765
10594381	Iqch	up	0.559132	5.65762	5.46615	0.000506736	0.00107901
10423963	Eny2	up	0.558766	10.3563	5.27436	0.000643146	0.00120202
10415662	Rcbtb1	up	0.558605	9.24916	4.46486	0.00186362	0.00227553
10563303	Bax	up	0.558006	8.39964	4.85891	0.00109721	0.00165105
10446613	NA	up	0.557505	10.9545	6.84507	0.000105148	0.000483494
10511416	Tox	up	0.556458	10.2466	7.30524	6.54018e-05	0.000381292
10569456	NA	up	0.556004	9.95655	5.85646	0.000316826	0.000856118
10433971	Rimbp3	up	0.555645	6.30555	6.14906	0.000225741	0.000715544
10550067	Zfp446	up	0.555564	7.97657	5.12568	0.000776432	0.00135037
10550877	Kcnn4	up	0.555486	10.8783	5.31593	0.00061049	0.00116828
10421188	R3hcc1	up	0.554696	8.43522	4.82946	0.00114064	0.0016916
10339174	NA	up	0.554222	8.30071	5.08094	0.000822207	0.001398
10424929	Adck5	up	0.55415	8.45731	6.31786	0.000186562	0.000639861
10431856	Scaf11	up	0.55411	10.7727	5.753	0.000358117	0.000897016
10418210	Tmem254a	up	0.553291	9.69362	4.67174	0.00140714	0.00189989
10502196	Rpl34	up	0.551797	11.0093	4.49306	0.00179293	0.00221182
10547976	Tapbpl	up	0.551247	9.41506	4.78522	0.00120939	0.00174566
10358978	Ier5	up	0.550514	7.68689	4.59644	0.00155754	0.00201714
10343122	NA	up	0.54985	8.33644	4.87743	0.00107083	0.00163865
10341191	NA	up	0.54699	8.96434	4.65112	0.0014467	0.0019371
10358754	NA	up	0.546798	7.19956	4.68091	0.00138994	0.001885
10424050	Ebag9	up	0.545911	8.3765	4.7448	0.00127614	0.00179845
10407319	Rpl34	up	0.545875	11.9592	4.72874	0.00130376	0.00181925
10500295	Plekho1	up	0.545731	9.68635	4.63082	0.00148683	0.00195008
10362672	NA	up	0.545605	9.17064	5.29478	0.000626874	0.00118454
10344117	NA	up	0.545139	10.6302	4.76583	0.00124093	0.00177702
10338101	NA	up	0.543759	9.57099	6.33495	0.000183031	0.000638411
10565530	NA	up	0.543164	6.94004	4.84058	0.00112403	0.00167597
10554142	Kansl2	up	0.542595	10.6148	5.73191	0.000367236	0.000909895
10441017	Setd4	up	0.542448	7.36438	4.64563	0.00145744	0.00194136
10426030	Trmu	up	0.54236	7.1843	5.45387	0.000514453	0.00108708
10447286	Rpl31	up	0.541856	11.439	5.49562	0.000488736	0.0010567
10425578	Zc3h7b	up	0.541303	10.1569	4.67757	0.00139617	0.00188981
10601551	NA	up	0.541024	8.64537	5.78259	0.000345739	0.000886576
10502232	Aimp1	up	0.541013	9.18882	6.16117	0.000222649	0.000710126
10360832	1700056E22Rik	up	0.540083	8.32234	4.54605	0.00166782	0.00210842
10355264	NA	up	0.539852	8.05714	6.02811	0.000259351	0.000777385
10597513	NA	up	0.537415	7.20153	4.8788	0.00106891	0.00163865
10340083	NA	up	0.537276	7.33657	6.26465	0.000198041	0.000661233
10339647	NA	up	0.536624	6.93681	4.63117	0.00148613	0.00195008
10410362	Zfp738	up	0.53648	7.70868	5.19239	0.000713239	0.00128171
10342622	NA	up	0.536264	6.47919	4.71269	0.00133202	0.00183868
10415742	Mipep	up	0.534334	9.09504	4.83497	0.00113237	0.0016842
10578027	Mak16	up	0.534115	9.79018	4.69428	0.00136525	0.00186895
10353460	Kcnq5	up	0.53314	8.53581	4.66868	0.00141294	0.00190432
10498093	NA	up	0.53174	5.33032	5.6048	0.000427868	0.000985606
10469243	Mir297b	up	0.531532	6.1044	5.54193	0.000461837	0.00102841
10346330	Plcl1	up	0.530596	8.12436	6.58912	0.000138333	0.000554372
10507606	Ccdc23	up	0.530435	8.93262	6.14658	0.000226381	0.000716466
10384179	NA	up	0.530265	10.196	5.98856	0.000271503	0.000794439
10350894	NA	up	0.53022	6.6879	6.16389	0.00022196	0.00070903
10375499	Snord96a	up	0.529814	7.51364	4.6827	0.00138661	0.0018849
10415725	Spata13	up	0.529477	10.1544	5.74323	0.000362309	0.000901773
10601555	Tgif2lx1	up	0.529432	5.29042	4.60509	0.00153941	0.00200377
10489719	2810408M09Rik	up	0.528912	7.54705	5.28449	0.000635013	0.00119334
10442435	Rnps1	up	0.528159	9.899	4.62358	0.00150142	0.00196303
10461389	Rps7	up	0.528021	10.8407	6.68605	0.000124574	0.00052976
10480714	Uap1l1	up	0.527556	7.30747	4.40352	0.00202797	0.0024246
10500356	Rnu1b1	up	0.525226	9.55496	5.05557	0.000849457	0.0014236
10521593	Rpl7	up	0.525034	10.5566	4.74299	0.00127923	0.00179845
10378401	NA	up	0.523925	7.2742	6.04922	0.000253111	0.000766402
10421661	Gtf2f2	up	0.523496	9.55555	4.45292	0.00189444	0.00230449
10444258	Psmb8	up	0.521644	10.67	6.51093	0.000150653	0.000579771
10474526	Lpcat4	up	0.52016	8.72917	4.84275	0.00112082	0.00167308
10431463	Dennd6b	up	0.519811	8.67238	5.26539	0.000650438	0.00121124
10464471	Gal	up	0.519807	5.96504	5.62963	0.000415215	0.000972465
10435187	Rpl35a	up	0.519652	9.73759	5.62462	0.000417738	0.00097726
10510991	Morn1	up	0.519206	7.39994	5.83128	0.000326373	0.000864993
10494407	Hist2h2bb	up	0.5191	11.512	5.64736	0.00040643	0.000960018
10401665	NA	up	0.518916	5.59155	5.05685	0.000848065	0.0014236
10415095	1700123O20Rik	up	0.518707	9.03095	5.55568	0.000454161	0.00101759
10452417	NA	up	0.51855	6.51379	5.31261	0.000613034	0.00116828
10460492	Mrpl11	up	0.518215	9.47222	5.11327	0.000788841	0.00136406
10386460	Pemt	up	0.517979	7.70424	5.40704	0.000545073	0.00111401
10441706	1700010I14Rik	up	0.517825	7.40206	4.61438	0.00152018	0.00198251
10578683	Eif2s2	up	0.516774	10.2669	4.5989	0.00155235	0.00201295
10433492	Atf7ip2	up	0.515369	5.37399	4.62028	0.00150813	0.00196929
10507418	Eif2b3	up	0.514586	9.49124	4.72654	0.0013076	0.00182337
10341847	NA	up	0.514287	11.2061	4.84458	0.00111812	0.00167148
10474199	NA	up	0.514188	11.0933	5.4311	0.000529098	0.0010973
10421258	Pdlim2	up	0.513801	8.6547	5.19571	0.000710242	0.00127934
10342192	NA	up	0.513578	8.48431	5.05298	0.000852302	0.00142443
10392221	Pecam1	up	0.513048	10.0861	5.86259	0.000314551	0.000854613
10401924	Rpl31	up	0.512648	7.55703	4.74964	0.00126795	0.00179539
10413282	Dennd6a	up	0.512638	9.72351	5.52685	0.000470413	0.00104119
10483546	NA	up	0.511811	4.76617	5.33043	0.000599532	0.00115993
10551587	Rinl	up	0.511473	9.02793	5.43661	0.000525514	0.0010973
10447004	Hdac1	up	0.511294	10.6132	5.5414	0.000462133	0.00102841
10428204	Ywhaz	up	0.511033	10.9368	5.09585	0.000806635	0.001383
10498296	Commd2	up	0.510393	9.57308	5.08802	0.000814773	0.00139462
10368883	Tdg	up	0.510009	9.67436	4.87405	0.0010756	0.00163893
10340029	NA	up	0.509216	8.29534	4.71049	0.00133595	0.00184288
10400795	Sav1	up	0.508869	9.68217	4.95402	0.0009688	0.00153543
10424804	Exosc4	up	0.508629	8.62229	5.23024	0.000679892	0.0012491
10427199	Pfdn5	up	0.507464	10.4962	5.32941	0.000600295	0.00115993
10533403	Cux2	up	0.507314	7.40762	5.52058	0.000474028	0.00104641
10599064	Gm10058	up	0.507034	5.03981	4.36781	0.00213076	0.00252107
10410039	Ptch1	up	0.506499	9.58908	6.2748	0.000195793	0.000658758
10339019	NA	up	0.506469	6.27471	4.97557	0.000942034	0.00150102
10416584	NA	up	0.506411	6.50351	6.24619	0.000202202	0.000670958
10462587	Stambpl1	up	0.505226	10.478	6.48981	0.000154183	0.000582155
10518568	NA	up	0.504729	6.9958	4.70794	0.00134051	0.00184464
10579313	Ssbp4	up	0.504032	9.49194	5.86801	0.00031255	0.000854613
10339042	NA	up	0.503992	5.82289	4.52921	0.00170651	0.00214384
10604974	Cetn2	up	0.503892	9.14607	5.22337	0.000685816	0.00125658
10478647	Slc12a5	up	0.503313	6.92499	5.75323	0.000358021	0.000897016
10409857	4930486L24Rik	up	0.502781	6.02561	5.41244	0.000541444	0.0011118
10489186	Rpl35a	up	0.502554	12.1324	5.20933	0.000698096	0.00127118
10597459	NA	up	0.500318	7.89832	5.78631	0.000344215	0.000886128
10517116	Rps6ka1	up	0.500071	9.69728	4.79152	0.00119933	0.00174093
10567216	Rps15a	up	0.499464	10.0866	4.35343	0.00217374	0.0025572
10502257	Gstcd	up	0.499022	8.65729	4.91588	0.00101823	0.00158563
10340680	NA	up	0.497775	6.914	5.79051	0.000342504	0.000886128
10343693	NA	up	0.496904	6.46603	4.35032	0.00218318	0.00256536
10396652	Hspa2	up	0.496765	7.0815	4.41065	0.00200808	0.00240642
10491083	Nceh1	up	0.496197	9.43764	4.4811	0.00182255	0.00224134
10448127	NA	up	0.494943	8.00613	4.74759	0.00127142	0.00179619
10438909	Atp13a3	up	0.494752	8.32833	5.0099	0.000901028	0.00147115
10419867	Homez	up	0.49445	8.22986	4.42723	0.00196266	0.00236882
10470318	NA	up	0.492661	9.00985	4.34032	0.00221373	0.00259089
10371012	Lmnb2	up	0.492598	8.8926	5.12006	0.000782025	0.00135893
10427849	6030458C11Rik	up	0.492398	9.19299	4.63772	0.00147305	0.0019445
10388880	Tmem97	up	0.491483	8.50197	4.98412	0.000931632	0.00149381
10455653	NA	up	0.490849	7.76392	4.63887	0.00147077	0.0019445
10452047	Ptprs	up	0.489812	10.1869	5.61794	0.000421121	0.000980001
10573217	Ddx39	up	0.489755	8.97748	5.13325	0.000768961	0.00134807
10403076	NA	up	0.489719	9.29647	4.68133	0.00138915	0.001885
10417130	Ubac2	up	0.489484	10.3891	5.46663	0.000506441	0.00107901
10590690	Dync2h1	up	0.48942	7.83806	4.80827	0.00117302	0.00172583
10370946	Mob3a	up	0.488097	10.6011	4.69323	0.00136717	0.00186895
10366407	NA	up	0.48802	6.30479	5.19523	0.000710676	0.00127934
10437272	Nlrc3	up	0.486351	9.38574	4.88744	0.00105686	0.00162972
10524018	Rpl34	up	0.486181	12.6923	4.72161	0.00131624	0.00183168
10414431	Gapdh	up	0.485009	10.1937	4.2918	0.00236878	0.00270906
10429674	Tsta3	up	0.484781	9.71204	5.03121	0.00087656	0.00144615
10575894	Dnaaf1	up	0.4839	7.61736	4.4475	0.00190863	0.0023156
10423577	Mtdh	up	0.483719	11.2273	5.08059	0.000822574	0.001398
10340645	NA	up	0.483154	7.20019	4.73655	0.00129026	0.00180654
10405464	Grk6	up	0.482703	9.93539	5.58799	0.000436678	0.000995349
10367532	Tespa1	up	0.48242	11.3456	4.84904	0.00111157	0.00166532
10599205	NA	up	0.482117	12.006	4.58821	0.00157498	0.00203205
10343207	NA	up	0.482012	11.1622	4.62943	0.00148962	0.00195008
10378216	Atp2a3	up	0.481999	10.5603	6.16614	0.000221395	0.000708326
10457489	Tmem241	up	0.481864	8.21546	4.7606	0.00124959	0.00178364
10531195	Adamts3	up	0.481729	5.69086	4.82086	0.00115366	0.00170721
10535502	Aimp2	up	0.481001	9.491	4.3716	0.00211961	0.00251222
10443949	Adamts10	up	0.480445	9.28588	5.18312	0.00072167	0.00129346
10338150	NA	up	0.479874	9.26255	4.37732	0.00210286	0.00249669
10339940	NA	up	0.479795	6.36845	5.02858	0.00087954	0.0014499
10404061	Hist1h2bb	up	0.478775	11.4561	5.37835	0.000564807	0.00112988
10494753	NA	up	0.478158	6.98604	4.3121	0.00230254	0.00266446
10477852	NA	up	0.477923	11.1719	5.08148	0.000821635	0.001398
10501244	Ampd2	up	0.477789	9.30648	5.36151	0.000576755	0.00114239
10478283	Mphosph6	up	0.477693	5.21975	5.25103	0.000662299	0.00122139
10415377	Nop9	up	0.477521	8.82221	4.37606	0.00210654	0.00249962
10432986	Aaas	up	0.476804	10.4396	4.63359	0.00148128	0.00194708
10427910	Fam105b	up	0.474184	9.48592	4.748	0.00127072	0.00179619
10431839	Dbx2	up	0.473694	6.75343	4.64707	0.00145462	0.00194013
10487139	Shc4	up	0.472445	6.49099	4.79638	0.00119164	0.00173591
10442914	0610011F06Rik	up	0.472311	8.55534	5.22046	0.000688339	0.00125899
10590298	Eif1b	up	0.472246	11.1781	4.52083	0.00172614	0.00216057
10414460	Naa30	up	0.472146	8.62068	4.4236	0.00197251	0.00237636
10357478	Rpl31	up	0.471608	12.1907	4.36025	0.00215325	0.00254037
10430438	Ankrd54	up	0.471456	9.19832	5.91893	0.000294436	0.000827704
10387983	NA	up	0.470989	11.7189	5.10874	0.000793431	0.00136905
10376868	Trpv2	up	0.470933	10.0584	5.5462	0.000459437	0.00102496
10544583	Gimap6	up	0.470785	11.0267	5.14633	0.000756244	0.00133218
10342748	NA	up	0.469239	7.86454	4.45197	0.00189693	0.0023055
10545886	1700019G17Rik	up	0.469234	7.29916	4.97873	0.000938175	0.00150079
10574412	Sap18	up	0.469035	10.6062	5.43249	0.000528192	0.0010973
10603023	NA	up	0.469023	7.63692	5.21713	0.000691243	0.00126093
10375461	Rpl7	up	0.468492	11.4847	4.41695	0.00199069	0.0023921
10421672	Gpalpp1	up	0.466049	9.14572	4.75622	0.00125689	0.00179032
10427521	NA	up	0.46601	9.39498	4.43139	0.00195142	0.00235917
10427807	Sub1	up	0.465529	12.0861	4.62776	0.00149298	0.00195324
10492598	Nmd3	up	0.465475	10.4099	4.66902	0.0014123	0.00190432
10344170	NA	up	0.465072	4.95531	4.78789	0.00120511	0.00174317
10538123	Gimap9	up	0.46505	9.99079	4.29781	0.00234894	0.00269538
10341350	NA	up	0.464766	5.17274	5.67022	0.000395403	0.000947675
10433973	Hic2	up	0.46469	7.49625	4.52278	0.00172155	0.00215745
10347310	Pnkd	up	0.464531	8.44112	4.35701	0.00216297	0.00254599
10342331	NA	up	0.464231	5.89872	4.59174	0.00156747	0.00202362
10569024	Sigirr	up	0.463751	8.56594	5.50191	0.000484984	0.00105414
10532030	NA	up	0.463218	7.86526	4.4217	0.00197767	0.00237969
10458245	NA	up	0.462024	5.44054	4.30385	0.00232922	0.00268468
10583320	Smco4	up	0.461894	7.45308	4.80615	0.00117632	0.00172583
10542060	NA	up	0.46139	8.07532	4.51711	0.00173492	0.0021676
10489912	Tmem189	up	0.461208	11.2127	4.31148	0.00230454	0.00266527
10432162	Kansl2	up	0.460537	11.2779	5.17383	0.000730238	0.001302
10394680	NA	up	0.459817	8.33572	4.80712	0.00117481	0.00172583
10352556	NA	up	0.457819	10.326	5.36382	0.000575102	0.00114239
10430431	NA	up	0.456519	7.67028	4.86489	0.00108862	0.00164437
10427148	Zfp740	up	0.456149	9.18708	5.33852	0.000593512	0.00115386
10431732	Zcrb1	up	0.455436	11.8831	5.7969	0.00033992	0.000884245
10427603	NA	up	0.455253	5.30306	4.33744	0.00222263	0.00259834
10429341	Ptk2	up	0.453608	7.80188	4.88196	0.00106448	0.00163656
10341364	NA	up	0.453166	10.6685	4.478	0.00183031	0.00224848
10448055	Pdcd2	up	0.452949	9.83526	4.51939	0.00172954	0.00216219
10341773	NA	up	0.452716	10.7415	4.49313	0.00179277	0.00221182
10357590	Dyrk3	up	0.452691	6.67551	4.50167	0.00177194	0.0021965
10480145	Rsu1	up	0.452	11.3684	5.0161	0.000893839	0.00146524
10416464	Zc3h13	up	0.451017	8.87114	4.30212	0.00233484	0.00268494
10492381	Gmps	up	0.450976	10.516	4.44079	0.00192633	0.00233432
10385747	Phf15	up	0.450925	8.78815	4.77031	0.00123357	0.00176938
10343307	NA	up	0.450727	9.30209	5.15099	0.000751765	0.00132771
10420071	Tm9sf1	up	0.449909	9.08124	4.78872	0.00120379	0.00174248
10477361	NA	up	0.448759	6.88907	4.56826	0.0016182	0.00206574
10431030	Mcat	up	0.448572	8.34824	5.27314	0.00064413	0.00120277
10552433	Zfp658	up	0.448422	6.37341	4.44916	0.00190428	0.00231169
10424674	NA	up	0.448216	7.34053	4.41254	0.00200285	0.00240155
10453485	NA	up	0.448174	5.2051	5.31322	0.000612567	0.00116828
10428554	Eif3h	up	0.447401	12.5272	5.46954	0.000504629	0.00107901
10343753	NA	up	0.446465	11.2059	4.32504	0.00226135	0.00263013
10344637	Atp6v1h	up	0.446077	9.77584	4.63007	0.00148832	0.00195008
10428052	Cct5	up	0.445895	11.4371	4.73776	0.00128817	0.00180485
10381860	Mettl2	up	0.445439	9.66748	4.56942	0.00161566	0.00206378
10423346	Zfp622	up	0.445224	9.12588	4.55414	0.00164956	0.00209524
10424750	Zfp707	up	0.444698	8.27237	4.6732	0.00140439	0.00189777
10469505	Commd3	up	0.444281	11.1898	4.41666	0.00199148	0.0023921
10582562	NA	up	0.443854	13.2563	4.23062	0.00258108	0.00291293
10608682	Timm21	up	0.443566	9.52433	4.18119	0.00276757	0.00307749
10445229	NA	up	0.442254	7.07803	5.04977	0.000855825	0.00142791
10339576	NA	up	0.44194	4.78246	5.46499	0.000507461	0.00107901
10376864	Ubb	up	0.441877	8.10277	5.05567	0.000849351	0.0014236
10578037	Eif3h	up	0.441739	9.29812	5.46778	0.000505727	0.00107901
10437586	Tmem186	up	0.441694	8.20604	4.99218	0.000921952	0.00148875
10592067	Fli1	up	0.44165	10.3938	4.18482	0.00275338	0.00306528
10544542	Zfp786	up	0.440984	5.85612	4.36039	0.00215284	0.00254037
10395064	Tssc1	up	0.44052	9.40154	4.33403	0.00223322	0.00260627
10388745	Lsm6	up	0.440442	9.40144	4.28178	0.00240221	0.00273967
10344040	NA	up	0.440229	6.73381	4.30179	0.00233592	0.00268494
10417034	Dnajc3	up	0.440163	11.1305	5.10834	0.000793836	0.00136905
10374202	Adcy1	up	0.438667	6.58282	4.49787	0.00178117	0.00220436
10501649	Rtca	up	0.438582	10.0104	5.00156	0.000910809	0.00147845
10404024	Hist1h4h	up	0.438521	7.71353	5.31117	0.000614142	0.00116828
10425267	Pick1	up	0.438209	8.84408	5.35229	0.000583414	0.00115114
10607747	Siah1b	up	0.43691	7.69976	4.68069	0.00139034	0.001885
10469856	Dph7	up	0.436679	8.76392	4.30726	0.00231814	0.00267798
10341793	NA	up	0.435018	10.0349	4.24664	0.00252357	0.00285588
10494227	Cers2	up	0.434713	11.0651	4.99404	0.000919729	0.0014875
10341108	NA	up	0.433552	6.58083	4.27248	0.00243373	0.00277036
10507557	Ebna1bp2	up	0.433136	9.03253	4.15461	0.00287377	0.00317351
10339296	NA	up	0.433107	9.88405	4.54982	0.00165928	0.0021025
10373355	Spryd4	up	0.432191	8.449	4.76549	0.00124149	0.00177702
10428998	Asap1	up	0.432085	9.21316	4.8359	0.00113098	0.0016834
10456793	Ier3ip1	up	0.431822	8.82216	4.42715	0.00196287	0.00236882
10367118	NA	up	0.431613	6.7997	4.49741	0.0017823	0.00220436
10427742	NA	up	0.431197	8.314	4.79342	0.00119631	0.00174093
10502949	NA	up	0.431143	11.8996	4.59677	0.00155684	0.00201714
10407535	Rpl10a	up	0.430977	7.5514	4.15682	0.00286477	0.00316527
10339820	NA	up	0.430931	10.2908	5.10084	0.000801495	0.00137832
10561679	Psmd8	up	0.43054	10.7239	4.42357	0.00197259	0.00237636
10604902	NA	up	0.430446	5.20122	4.64164	0.0014653	0.00194426
10421250	9930012K11Rik	up	0.430043	7.79188	5.34467	0.000588975	0.00115386
10571246	NA	up	0.427704	5.26347	4.45272	0.00189497	0.00230449
10416709	Tdrd3	up	0.426874	9.5855	4.90435	0.0010337	0.00160439
10346840	NA	up	0.426787	8.20061	4.94849	0.000975804	0.00154296
10425559	L3mbtl2	up	0.42566	8.79522	4.86801	0.00108417	0.00164274
10361708	NA	up	0.425145	4.92574	5.27916	0.00063928	0.00119807
10574944	Dus2l	up	0.424905	8.58055	4.13617	0.00295	0.00324504
10481759	Slc2a8	up	0.424623	6.99924	4.53627	0.00169018	0.00212592
10366335	Bbs10	up	0.424005	7.31325	5.34021	0.000592264	0.00115386
10447167	Mta3	up	0.42387	11.2644	4.38049	0.00209365	0.00248719
10432294	Kmt2d	up	0.422403	8.62165	4.2001	0.00269459	0.00301453
10430265	Eif3d	up	0.422087	11.1061	4.50101	0.00177354	0.00219714
10591747	Rpl15	up	0.421694	12.947	4.87277	0.00107741	0.00164047
10364262	Itgb2	up	0.42163	10.7877	4.86411	0.00108974	0.00164437
10474867	NA	up	0.421513	8.20993	5.08222	0.000820857	0.001398
10561664	Rasgrp4	up	0.421057	8.6207	5.07145	0.000832289	0.00140586
10391130	Nt5c3b	up	0.420942	11.2291	4.66239	0.00142494	0.00191671
10346808	Rpl17	up	0.420915	10.7805	4.2935	0.00236316	0.00270428
10559635	Hspbp1	up	0.420892	9.14226	4.59929	0.00155154	0.00201295
10341667	NA	up	0.420591	6.31647	4.48924	0.00180234	0.00222209
10431339	Tubgcp6	up	0.420458	8.07812	5.28232	0.000636747	0.0011955
10362033	NA	up	0.419698	6.87466	4.37234	0.00211741	0.00251107
10533659	Clip1	up	0.419392	8.95169	4.17132	0.00280652	0.00311263
10509113	Srsf10	up	0.419114	8.48859	4.28707	0.00238451	0.00272402
10554198	Klhl25	up	0.418924	7.55417	5.01706	0.000892732	0.00146459
10344171	NA	up	0.41884	7.1791	4.51258	0.00174571	0.00217251
10504518	Polr1e	up	0.418578	8.77231	4.54117	0.00167894	0.00211697
10600718	Sec61g	up	0.417406	9.83664	4.4946	0.00178915	0.00220982
10472916	Cdca7	up	0.41735	12.0883	4.34478	0.00220004	0.0025778
10525103	Iqcd	up	0.417315	7.23743	4.60583	0.00153787	0.00200304
10406278	Rps2	up	0.416849	12.5142	4.59943	0.00155125	0.00201295
10396867	Exd2	up	0.416845	8.73268	4.44511	0.00191492	0.00232187
10518364	Rps19-ps3	up	0.416841	8.09107	4.74211	0.00128072	0.00179932
10445688	Ccnd3	up	0.416837	11.3729	4.46754	0.00185677	0.00227147
10522782	Rpl7	up	0.416792	12.1032	4.1807	0.0027695	0.00307749
10354938	Tmem237	up	0.416435	7.33218	5.43831	0.000524416	0.0010973
10508719	Snora16a	up	0.416326	11.471	4.55484	0.00164799	0.00209524
10492078	Alg5	up	0.415915	8.97424	4.13337	0.00296177	0.00325494
10383532	Narf	up	0.415617	9.60619	5.23246	0.000677989	0.00124672
10524568	Fam222a	up	0.415576	8.34148	4.98478	0.000930836	0.00149381
10507870	NA	up	0.415565	9.74408	4.77599	0.00122429	0.00175976
10426439	Pphln1	up	0.414496	10.2232	4.54811	0.00166315	0.00210481
10371981	Snrpf	up	0.413595	10.2805	4.80397	0.00117971	0.00172833
10344399	NA	up	0.41231	8.78531	4.92268	0.00100922	0.00157878
10557591	Itgal	up	0.411629	10.7867	4.72207	0.00131544	0.00183168
10465804	Polr2g	up	0.410726	10.8138	4.64727	0.00145423	0.00194013
10542021	NA	up	0.410608	5.94353	4.0963	0.00312235	0.0034059
10514924	Tomm22	up	0.410393	10.3239	4.2843	0.00239375	0.00273305
10503845	Ube2j1	up	0.409271	11.0839	4.4204	0.00198124	0.0023826
10565802	Rps3	up	0.40905	11.879	4.76214	0.00124703	0.00178122
10424607	Ptp4a3	up	0.40795	10.7614	4.5822	0.00158788	0.00203972
10471062	Ntmt1	up	0.407938	8.85925	4.31975	0.00227809	0.00264362
10573747	Adcy7	up	0.407421	9.51204	4.64363	0.00146137	0.00194282
10438626	Etv5	up	0.40679	7.18937	4.19485	0.00271461	0.00303198
10580519	NA	up	0.405952	8.89085	4.63268	0.00148309	0.00194774
10347860	NA	up	0.404886	8.11445	4.39096	0.0020635	0.00245706
10370833	Uqcr11	up	0.40475	10.5515	4.05807	0.00329778	0.00356507
10370920	Btbd2	up	0.404455	9.40536	4.19939	0.00269727	0.00301589
10531203	Adamts3	up	0.403926	7.17979	4.66312	0.00142354	0.00191609
10341163	NA	up	0.403262	10.7093	4.69337	0.00136691	0.00186895
10545308	Kdm3a	up	0.402364	10.3478	4.40506	0.00202364	0.00242083
10423791	NA	up	0.402359	5.5608	4.4231	0.00197387	0.00237651
10580160	Mri1	up	0.401937	8.9354	4.18706	0.00274468	0.00305957
10404593	NA	up	0.401327	8.58404	4.36882	0.00212779	0.00251971
10384100	Rps15a	up	0.400792	11.4812	4.50513	0.00176357	0.00218874
10561017	Pafah1b3	up	0.400715	9.873	4.35101	0.00218108	0.00256436
10432473	Nckap5l	up	0.400679	9.00572	4.65568	0.00143786	0.00193156
10377804	Arrb2	up	0.400314	9.87683	4.45917	0.00187823	0.00228955
10367671	NA	up	0.400003	7.10956	4.53967	0.00168236	0.00211868
10346114	NA	up	0.399996	8.15912	4.71333	0.00133087	0.00183868
10362767	Mical1	up	0.399656	9.36921	4.88136	0.00106533	0.00163664
10432411	Mcrs1	up	0.397834	9.58525	4.69695	0.00136038	0.0018653
10366705	NA	up	0.397755	11.2564	4.68775	0.00137725	0.00187965
10348076	NA	up	0.396811	6.13094	4.39006	0.00206607	0.00245869
10383423	Anapc11	up	0.396485	8.87125	4.51644	0.00173652	0.00216813
10439985	Trmt10c	up	0.396296	8.87981	4.78369	0.00121185	0.00174676
10393222	Srp68	up	0.395741	10.5984	4.06498	0.0032653	0.00353554
10431035	Ttll12	up	0.395524	10.0385	4.39189	0.00206085	0.00245544
10431371	Hdac10	up	0.394979	8.853	4.64374	0.00146116	0.00194282
10427995	NA	up	0.394644	7.19632	4.30075	0.0023393	0.00268732
10552258	NA	up	0.394575	5.10852	4.30458	0.00232685	0.00268452
10562360	Gpi1	up	0.394144	12.1669	4.55891	0.00163889	0.00208697
10427310	Hnrnpa1	up	0.393631	11.2009	4.48737	0.00180697	0.00222513
10376507	Zkscan17	up	0.393229	9.09762	4.14067	0.0029312	0.00322825
10390502	Rpl23	up	0.392684	9.92186	4.4328	0.00194764	0.00235701
10418804	Timm23	up	0.392104	11.5304	4.09585	0.00312435	0.00340628
10434743	NA	up	0.391737	10.011	4.51515	0.00173959	0.00216947
10475405	Eif3j1	up	0.391632	11.17	4.10809	0.00307029	0.00335802
10579500	Abhd8	up	0.391308	9.10827	4.52772	0.00170999	0.00214559
10342978	NA	up	0.390883	4.35797	4.15911	0.0028555	0.00315672
10510221	Gm3579	up	0.389481	5.8406	4.86852	0.00108344	0.00164274
10532025	Rps15a	up	0.388861	11.7481	4.36273	0.00214586	0.00253602
10401829	Gm8300	up	0.388762	8.53054	4.31487	0.00229366	0.00265717
10403945	Hist1h4m	up	0.388537	7.0541	4.59489	0.00156079	0.00202008
10428192	Pabpc1	up	0.388135	12.8748	4.63659	0.0014753	0.00194622
10486262	Ltk	up	0.387908	7.24322	4.22172	0.00261366	0.00294001
10458334	Pfdn1	up	0.387817	8.46023	4.05123	0.00333029	0.00359454
10425016	Commd5	up	0.387694	8.50404	4.84745	0.0011139	0.0016676
10362902	NA	up	0.387359	10.1923	4.06533	0.00326369	0.00353554
10546349	Xpc	up	0.386907	8.52303	4.57154	0.00161101	0.00205913
10535759	Lnx2	up	0.386511	8.92486	5.04629	0.000859673	0.00142977
10341574	NA	up	0.386394	9.27493	4.26233	0.00246861	0.00280295
10432527	Cers5	up	0.386269	10.6694	4.27282	0.00243257	0.00277036
10607183	Lhfpl1	up	0.384957	4.83869	3.99153	0.00362876	0.00388202
10549497	Fam60a	up	0.384259	11.0295	4.22087	0.00261677	0.00294189
10604834	NA	up	0.38418	7.18563	4.80452	0.00117886	0.00172832
10414693	Tox4	up	0.384	11.1155	4.12357	0.00300333	0.00329532
10389010	5730455P16Rik	up	0.38383	8.25103	4.22214	0.00261209	0.00293986
10435185	NA	up	0.383809	8.51066	5.02064	0.000888605	0.00145917
10471904	Arpc5l	up	0.383673	8.68497	4.16675	0.00282472	0.00313112
10427083	Eif4b	up	0.382571	11.6353	4.14324	0.00292053	0.00321822
10340387	NA	up	0.381959	11.2852	4.5343	0.00169471	0.00213031
10512884	NA	up	0.381821	4.53789	4.49579	0.00178625	0.00220756
10389522	Rpl13a	up	0.381609	12.1805	4.55427	0.00164925	0.00209524
10591357	Eif3g	up	0.381069	10.9284	4.03523	0.00340759	0.00367219
10438376	Rps2	up	0.38091	11.8047	4.07117	0.00323651	0.00351363
10425166	Nol12	up	0.379622	8.84427	4.28262	0.00239938	0.00273796
10496379	H2afz	up	0.377911	12.2017	3.98064	0.00368622	0.00393938
10552173	Cep89	up	0.377747	8.16211	4.21445	0.00264055	0.00296215
10415606	NA	up	0.377631	5.14548	4.11324	0.00304786	0.00333883
10425024	1110038F14Rik	up	0.377506	9.15246	3.95904	0.00380314	0.00405169
10443852	A530088E08Rik	up	0.377428	8.43512	4.06231	0.00327782	0.00354537
10451238	Polr1c	up	0.377369	10.2102	4.68649	0.00137958	0.00188039
10594142	Rpl11	up	0.376558	12.1112	4.27017	0.0024416	0.00277688
10454836	1700066B19Rik	up	0.376468	6.86303	4.42851	0.0019592	0.00236718
10429972	Cpsf1	up	0.376443	9.72909	4.26638	0.00245463	0.00279016
10604597	Rps17	up	0.37567	12.9298	4.52826	0.00170874	0.00214532
10580131	Nanos3	up	0.373487	7.50148	4.36862	0.00212838	0.00251971
10397450	Vash1	up	0.372693	7.70101	4.17482	0.00279263	0.00310057
10467088	Rpl9	up	0.371994	9.55052	4.87617	0.00107261	0.00163865
10418131	Polr3a	up	0.371348	9.24475	4.13589	0.00295118	0.00324504
10585697	NA	up	0.371139	9.543	4.13088	0.00297228	0.00326446
10340912	NA	up	0.370507	5.39481	4.10465	0.00308541	0.00337097
10392990	Grb2	up	0.369844	9.1429	4.67391	0.00140305	0.00189722
10457022	Mbp	up	0.369412	9.09361	4.27225	0.00243452	0.00277036
10415282	Psme1	up	0.369122	10.6434	4.19138	0.00272797	0.00304359
10598018	NA	up	0.368958	7.44294	3.9326	0.00395164	0.00418169
10344054	NA	up	0.368937	10.2162	3.96844	0.00375176	0.00400259
10339908	NA	up	0.368412	5.44449	3.99356	0.00361816	0.00387269
10387219	Rangrf	up	0.368219	7.66199	3.9215	0.0040158	0.00423432
10421768	Akap11	up	0.366958	10.4536	4.13758	0.00294412	0.00324074
10500009	Rpl31	up	0.366708	12.8574	3.96303	0.00378126	0.00403046
10593966	Csk	up	0.365574	10.7694	4.62978	0.0014889	0.00195008
10433049	Atp5g2	up	0.365502	9.11786	4.18138	0.00276683	0.00307749
10459802	NA	up	0.365151	9.02719	4.23454	0.00256689	0.00290011
10479008	Bmp7	up	0.364888	5.9915	3.99526	0.00360933	0.00386526
10430618	Dnal4	up	0.364767	8.04192	4.68315	0.00138578	0.0018849
10603649	NA	up	0.364431	11.0032	4.05564	0.0033093	0.00357565
10413752	Bap1	up	0.363073	10.5488	3.92557	0.00399211	0.00421366
10595046	NA	up	0.362679	11.625	3.983	0.00367373	0.00392808
10382257	Amz2	up	0.36247	9.61346	4.32396	0.00226476	0.00263261
10594750	C2cd4a	up	0.3623	8.41046	4.22345	0.00260729	0.00293923
10586604	Rps27l	up	0.362293	11.7028	3.89184	0.00419276	0.00440058
10570000	Gpi1	up	0.36205	11.6406	4.57868	0.00159548	0.00204437
10342250	NA	up	0.361808	4.96885	4.6506	0.00144772	0.00193721
10424660	NA	up	0.361062	6.84305	4.70548	0.00134492	0.00184904
10429176	St3gal1	up	0.360705	7.21776	3.93685	0.00392732	0.00416454
10392894	Fads6	up	0.359077	7.88018	4.59209	0.00156674	0.00202362
10343801	NA	up	0.357407	9.42903	4.01657	0.0035002	0.00376015
10433228	Cluap1	up	0.357391	9.27189	4.06702	0.00325578	0.00353081
10360563	Smyd3	up	0.354663	9.24864	4.22237	0.00261126	0.00293986
10356482	NA	up	0.354531	7.80391	4.31564	0.00229117	0.00265579
10425293	Cby1	up	0.354157	8.47868	4.16271	0.00284096	0.00314404
10353672	NA	up	0.352949	5.96247	3.84335	0.0045003	0.00468505
10424991	Mfsd3	up	0.352385	7.4674	3.89997	0.00414345	0.00435327
10574595	NA	up	0.351337	7.56262	4.54594	0.00166806	0.00210842
10339185	NA	up	0.350346	11.2063	3.9256	0.00399197	0.00421366
10344835	NA	up	0.350206	9.3541	4.40584	0.00202148	0.00241965
10528544	Rpl11	up	0.349244	10.372	3.84607	0.00448239	0.00466877
10364728	Mum1	up	0.348392	8.56001	4.38466	0.00208159	0.0024743
10450514	Nfkbil1	up	0.347988	8.50901	4.47065	0.00184887	0.00226316
10430941	Rrp7a	up	0.347697	9.41265	3.99624	0.00360422	0.00386382
10466818	Cbwd1	up	0.347615	8.0611	3.87278	0.00431089	0.00451533
10588874	Bsn	up	0.347569	8.21868	4.01999	0.00348307	0.00374763
10560816	Atp5g2	up	0.346741	12.256	3.92629	0.00398798	0.00421364
10414078	Rpl23a	up	0.346585	9.99291	3.84799	0.00446987	0.00465892
10444932	Ppp1r18	up	0.346096	9.26662	4.305	0.00232546	0.00268452
10449370	Rps10	up	0.345516	12.4529	4.0965	0.00312148	0.0034059
10354470	Rpl15	up	0.344918	8.13502	4.07184	0.0032334	0.00351211
10378909	NA	up	0.344915	8.0644	3.99539	0.00360864	0.00386526
10457400	NA	up	0.34457	7.75543	3.91859	0.00403279	0.00425005
10465045	Drap1	up	0.343922	9.5387	4.01943	0.00348587	0.00374868
10412650	Kctd6	up	0.343378	9.41559	4.06765	0.00325285	0.00352951
10540639	Ogg1	up	0.343028	8.15113	4.3853	0.00207972	0.00247351
10488108	Esf1	up	0.342526	9.5475	3.84099	0.00451588	0.0046989
10413018	Zswim8	up	0.341981	9.22348	3.87144	0.00431931	0.00452184
10595787	Atr	up	0.339763	6.20165	4.30265	0.00233312	0.00268472
10479041	Rbm38	up	0.338612	10.4029	4.21628	0.00263376	0.00295938
10504424	Reck	up	0.337139	7.51627	4.1227	0.00300706	0.00329765
10510720	Rpl22	up	0.33707	8.91391	4.21542	0.00263695	0.00296134
10347728	NA	up	0.335935	7.03842	4.29346	0.00236328	0.00270428
10373569	Rpsa	up	0.334418	12.452	4.14521	0.00291237	0.00321096
10538963	Rpl34	up	0.334276	13.1053	3.88755	0.00421905	0.0044214
10368220	NA	up	0.32842	7.47054	3.87079	0.00432343	0.00452385
10557587	Zfp771	up	0.328091	8.76312	3.90687	0.00410206	0.0043164
10606912	NA	up	0.327663	8.81593	3.83017	0.00458799	0.00477151
10342897	NA	up	0.327302	4.11722	3.86757	0.0043438	0.00454054
10571741	NA	up	0.326816	7.07748	3.74952	0.00516561	0.00533442
10342960	NA	up	0.325819	7.69358	4.21232	0.00264852	0.00296947
10594986	Rpl17	up	0.325261	11.7009	3.75848	0.0050978	0.00526704
10507976	Yrdc	up	0.324362	7.96735	3.79634	0.00482145	0.0049966
10376196	Hint1	up	0.324235	11.2664	3.75879	0.00509543	0.00526704
10476691	Polr3f	up	0.322705	8.64291	3.73306	0.00529277	0.00546025
10457583	NA	up	0.320083	9.04976	4.18549	0.00275076	0.00306403
10603833	Usmg5	up	0.318813	12.4663	3.68373	0.00569403	0.00583901
10348618	Asb1	up	0.318557	7.89652	3.84787	0.00447066	0.00465892
10462879	NA	up	0.314725	7.76102	3.68638	0.00567171	0.00581903
10606902	Tmsb15l	up	0.314235	5.26561	3.91136	0.00407537	0.00429052
10541067	Eif4a3	up	0.313714	10.2958	3.85733	0.00440926	0.00460194
10365286	Eid3	up	0.313074	6.26927	3.72659	0.00534366	0.00550445
10567103	Rpl5	up	0.313037	12.5081	3.7291	0.00532384	0.00548679
10544812	Rpl38	up	0.312096	12.7838	3.66424	0.00586141	0.00599867
10516884	Trnau1ap	up	0.304889	9.55168	3.63729	0.00610145	0.00622881
10531579	Hmgb1	up	0.304686	7.9036	3.93865	0.00391711	0.00415586
10419638	Chd8	up	0.303722	10.5643	3.63262	0.00614406	0.00626609
10426542	Rapgef3	up	0.302187	7.31632	3.81962	0.00465943	0.0048409
10338290	NA	up	0.301598	7.79284	3.76066	0.00508139	0.00525538
10592917	NA	up	0.300555	4.8514	3.70645	0.00550532	0.00566529
10430711	Slc25a17	up	0.297043	10.7293	3.81002	0.00472556	0.00490465
10418766	Ankrd28	up	0.294369	10.8647	3.53462	0.0071157	0.00721404
10500155	NA	up	0.293005	7.10779	3.82339	0.00463378	0.00481669
10584276	Sec61g	up	0.291711	10.4809	3.57907	0.0066562	0.00676154
10563101	Rpl13a	up	0.290961	13.0952	3.60911	0.00636358	0.0064771
10355454	NA	up	0.288407	7.01119	3.70225	0.00553976	0.00569503
10482863	NA	up	0.286093	5.09708	3.54784	0.00697558	0.00707898
10429885	Sharpin	up	0.285545	10.9718	3.50066	0.00748919	0.00758147
10579731	NA	up	0.284176	8.55216	3.65296	0.00596064	0.00609415
10523785	Zfp326	up	0.28103	8.4963	3.48779	0.00763616	0.00772644
10516974	Ppp1r8	up	0.280235	9.23563	3.6404	0.00607322	0.00620308
10458461	Hdac3	up	0.27962	11.2458	3.43384	0.00828589	0.00833866
10341392	NA	up	0.27928	5.53163	3.4615	0.00794575	0.00801993
10341638	NA	up	0.279097	6.77047	3.59813	0.00646899	0.00658113
10339580	NA	up	0.27784	10.2735	3.45219	0.00805854	0.00811783
10551534	Fbxo27	up	0.276934	6.99903	3.5293	0.00717288	0.00726842
10428066	1700084J12Rik	up	0.275931	8.51782	3.40928	0.00860069	0.00863432
10495206	Slc16a4	up	0.274507	5.69088	3.45972	0.00796717	0.0080376
10460626	Rnaseh2c	up	0.274312	9.19866	3.47735	0.00775754	0.00783767
10478219	Plcg1	up	0.269927	10.5588	3.45715	0.00799823	0.00806498
10366275	NA	up	0.267748	8.35902	3.42077	0.00845189	0.00849324
10576657	NA	up	0.266722	6.51297	3.41529	0.0085225	0.00856
10437392	Pam16	up	0.265446	9.34941	3.34628	0.00946734	0.00949507
10425757	Smdt1	up	0.265385	11.556	3.45595	0.00801282	0.00807573
10416496	Tpt1	up	0.265243	13.4615	3.48229	0.00769978	0.00778315
10600027	Gm12191	up	0.263243	9.71973	3.40852	0.00861064	0.00864009
10405866	NA	up	0.257653	8.33923	3.2903	0.0103144	0.0103244
10560908	Gm4881	up	0.257186	6.51101	3.30567	0.0100742	0.0100889
10491272	Gpr160	up	0.254561	7.08601	3.32662	0.00975623	0.00977526
10475630	Galk2	up	0.248144	8.97064	3.25703	0.0108551	0.0108551
10340195	NA	down	-0.25084	4.06541	-3.28908	0.0103337	0.0103387
10401882	Gtf2a1	down	-0.262419	10.0558	-3.33331	0.00965681	0.00968037
10474006	Phf21a	down	-0.266826	9.66068	-3.42515	0.00839587	0.00844107
10458430	Diap1	down	-0.270031	9.70323	-3.44303	0.00817124	0.00822732
10381419	Nbr1	down	-0.273114	10.3045	-3.42718	0.00837011	0.0084193
10584194	Srpr	down	-0.276188	9.93989	-3.48713	0.00764378	0.00773034
10340637	NA	down	-0.278789	8.69772	-3.64236	0.00605549	0.00618805
10386824	Akap10	down	-0.281118	9.61277	-3.47425	0.00779393	0.00787057
10340053	NA	down	-0.282582	8.23578	-3.55436	0.00690763	0.00701348
10369210	Serinc1	down	-0.288069	10.9366	-3.59325	0.00651632	0.006626
10405287	Higd2a	down	-0.288731	10.6451	-3.52101	0.00726299	0.0073561
10555848	Trim6	down	-0.291931	5.61037	-3.6781	0.00574183	0.00587922
10375382	Clint1	down	-0.292202	10.6936	-3.53931	0.00706569	0.00716688
10525489	NA	down	-0.294682	10.4794	-3.5872	0.00657566	0.00668303
10508228	Zmym6	down	-0.29515	8.86696	-3.61286	0.00632806	0.00644415
10338853	NA	down	-0.297545	10.9734	-3.66291	0.00587297	0.00600751
10431802	Twf1	down	-0.298789	10.5212	-3.62992	0.00616889	0.00628829
10359754	Mpzl1	down	-0.300524	7.79106	-3.63356	0.00613545	0.00626041
10363905	Zwint	down	-0.303071	10.5389	-3.95372	0.00383251	0.00407663
10340152	NA	down	-0.304307	10.7501	-3.70062	0.00555314	0.00570307
10482712	Stam2	down	-0.304378	9.41681	-3.67852	0.00573826	0.0058785
10522378	Slain2	down	-0.305609	10.7094	-3.7708	0.00500606	0.00518269
10338264	NA	down	-0.306672	4.17411	-3.6824	0.0057053	0.00584765
10340427	NA	down	-0.308739	10.1163	-3.92462	0.00399763	0.00421733
10559853	Clcn4-2	down	-0.308803	9.18564	-3.70103	0.00554974	0.00570244
10565759	Uvrag	down	-0.309367	9.8514	-3.61752	0.00628411	0.00640256
10342278	NA	down	-0.311218	6.07641	-4.02136	0.00347618	0.00374218
10338107	NA	down	-0.31281	8.04092	-3.889	0.00421016	0.00441658
10347117	Cps1	down	-0.313296	6.03068	-3.76184	0.00507258	0.0052489
10504891	Tmeff1	down	-0.317	6.3388	-3.89531	0.00417163	0.00438064
10543448	Wasl	down	-0.317746	9.96072	-3.72946	0.00532103	0.00548664
10586176	Snapc5	down	-0.318231	8.88445	-3.80704	0.00474624	0.00492363
10463486	Btrc	down	-0.318277	9.93061	-3.6963	0.00558884	0.00573687
10449071	Rhot2	down	-0.320069	9.40461	-3.7439	0.00520867	0.00537619
10478973	Cass4	down	-0.321098	6.45376	-3.72229	0.00537771	0.00553675
10339530	NA	down	-0.322835	10.1313	-3.91532	0.00405198	0.00426809
10592251	Pknox2	down	-0.323107	6.31193	-3.8108	0.00472013	0.00490149
10353775	Bend6	down	-0.32444	5.4533	-3.70411	0.00552451	0.00568219
10389526	Cltc	down	-0.325614	11.4798	-3.95818	0.00380787	0.00405462
10592988	Ube4a	down	-0.327169	10.2267	-4.06606	0.00326029	0.00353384
10366238	Ppp1r12a	down	-0.327203	10.3773	-3.80438	0.00476482	0.0049404
10565852	Rnf169	down	-0.328602	10.4273	-4.16464	0.00283319	0.00313713
10523750	D930016D06Rik	down	-0.329616	6.67572	-4.19378	0.00271874	0.00303494
10581395	Slc12a4	down	-0.329649	8.45589	-4.16498	0.00283181	0.00313713
10597309	Stac	down	-0.330161	6.13796	-3.93274	0.00395079	0.00418169
10519495	NA	down	-0.33085	6.50992	-4.07713	0.00320902	0.00348932
10423109	Adamts12	down	-0.333327	6.64971	-4.23392	0.00256913	0.00290104
10355069	Ino80d	down	-0.333464	10.0898	-4.06286	0.00327525	0.00354445
10462521	Pten	down	-0.333653	12.2757	-3.85752	0.00440803	0.00460194
10408185	Btn2a2	down	-0.334031	5.3801	-3.94244	0.00389567	0.00413739
10450904	Scoc	down	-0.33551	8.18919	-3.95645	0.00381739	0.00406265
10369171	9530009G21Rik	down	-0.335654	7.95982	-4.0215	0.00347548	0.00374218
10403765	Vps41	down	-0.336731	9.54024	-3.94718	0.00386901	0.00411332
10599962	Mamld1	down	-0.338451	7.3689	-4.30431	0.00232772	0.00268452
10341893	NA	down	-0.338711	7.51534	-3.85519	0.00442304	0.00461398
10579052	NA	down	-0.33921	6.0095	-3.78087	0.00493239	0.00510899
10548437	Klra17	down	-0.339797	4.43066	-3.9326	0.00395163	0.00418169
10439483	Arhgap31	down	-0.341702	8.7794	-3.88822	0.00421495	0.00441935
10606513	Chm	down	-0.346742	9.32065	-4.11843	0.00302541	0.003316
10395805	Fam177a	down	-0.347534	12.3117	-3.8623	0.00437734	0.00457327
10543904	Cnot4	down	-0.347741	10.2562	-3.93462	0.00394003	0.00417586
10603659	Med14	down	-0.348363	11.1429	-4.09254	0.00313914	0.00341877
10547410	Erc1	down	-0.350392	8.36703	-3.96819	0.00375316	0.00400259
10440849	Synj1	down	-0.350626	8.78213	-4.30787	0.00231618	0.00267723
10505030	Fsd1l	down	-0.351341	4.97406	-4.05404	0.00331689	0.00358196
10372116	Csl	down	-0.351361	6.46857	-3.90555	0.00410995	0.0043225
10567608	Cog7	down	-0.352197	8.58595	-4.01423	0.00351204	0.0037709
10526842	Zfp157	down	-0.352804	8.30178	-4.39263	0.00205873	0.00245544
10531370	Naaa	down	-0.353381	9.85314	-4.01139	0.00352641	0.00378237
10544823	NA	down	-0.353431	7.45259	-3.86858	0.00433741	0.00453617
10338852	NA	down	-0.354563	11.4307	-4.05079	0.00333238	0.00359491
10357948	Ppp1r12b	down	-0.355828	9.78966	-3.93031	0.00396474	0.00419124
10505630	Snapc3	down	-0.357518	11.3586	-4.26358	0.00246428	0.00279957
10512640	Gne	down	-0.357946	9.93473	-4.5119	0.00174731	0.00217251
10341780	NA	down	-0.358849	7.82911	-4.19559	0.00271179	0.00303048
10339609	NA	down	-0.358925	7.18469	-4.33657	0.00222532	0.00260001
10532857	Gltp	down	-0.359729	10.786	-3.90487	0.00411399	0.00432454
10461028	Trpt1	down	-0.360098	7.25107	-4.51204	0.001747	0.00217251
10340602	NA	down	-0.360144	11.9221	-4.10635	0.00307793	0.00336459
10548497	Klra6	down	-0.360769	4.5558	-3.94063	0.00390588	0.00414609
10474207	Fbxo3	down	-0.362885	10.3523	-4.51218	0.00174665	0.00217251
10375634	Mapk9	down	-0.365421	10.2467	-3.97326	0.00372575	0.00397956
10370950	Ap3d1	down	-0.366119	10.8712	-4.33014	0.00224535	0.00261596
10342595	NA	down	-0.366637	9.10381	-4.14805	0.00290064	0.00319974
10475767	Tmem127	down	-0.366949	9.88757	-4.13056	0.00297361	0.00326446
10466972	Ranbp6	down	-0.366999	9.08495	-3.9312	0.00395966	0.00418802
10357339	Lypd1	down	-0.368803	6.80931	-4.2557	0.00249169	0.00282291
10342021	NA	down	-0.36899	10.0651	-4.0912	0.00314519	0.00342354
10572815	Tmem38a	down	-0.369355	9.00988	-4.09455	0.00313015	0.00341078
10480901	Nacc2	down	-0.3702	7.37258	-4.22598	0.00259801	0.00293043
10394477	Laptm4a	down	-0.370259	11.2648	-3.96909	0.00374825	0.00400151
10439642	Slc35a5	down	-0.371008	8.92803	-4.2618	0.00247045	0.00280348
10559702	Zfp579	down	-0.37132	8.48623	-3.94532	0.00387945	0.00412229
10389561	Dhx40	down	-0.372611	9.21295	-4.25817	0.00248306	0.00281468
10607366	Shroom2	down	-0.373817	6.33817	-4.58491	0.00158205	0.00203604
10517677	Nbl1	down	-0.373824	7.56765	-4.03771	0.00339548	0.00366106
10480760	Traf2	down	-0.374118	9.64192	-4.55495	0.00164772	0.00209524
10497372	Gm5150	down	-0.374514	5.84565	-4.07203	0.00323252	0.00351211
10491279	Prkci	down	-0.375453	10.1287	-4.46067	0.00187438	0.00228621
10346448	Aox4	down	-0.376595	5.82351	-4.1085	0.00306851	0.00335786
10339475	NA	down	-0.377924	10.8773	-4.01201	0.00352325	0.00378096
10555414	Rab6a	down	-0.378283	9.84683	-4.7321	0.00129794	0.00181272
10558795	Pkp3	down	-0.37923	7.63398	-4.39305	0.00205753	0.00245544
10348424	Sh3bp4	down	-0.379699	7.35449	-4.10887	0.00306689	0.00335786
10460255	1700055N04Rik	down	-0.380103	9.71552	-4.39462	0.00205307	0.00245174
10344417	NA	down	-0.380567	8.9059	-4.75555	0.00125802	0.0017906
10468881	5830428H23Rik	down	-0.382167	10.3361	-4.3587	0.0021579	0.00254148
10380341	Spag9	down	-0.382228	9.84321	-4.01708	0.00349766	0.00375939
10353213	Msc	down	-0.382659	6.94672	-4.33168	0.00224052	0.00261182
10362823	Snx3	down	-0.382945	10.7341	-4.49729	0.00178259	0.00220436
10568780	Mapk1ip1	down	-0.384503	8.88843	-4.20466	0.00267729	0.00299681
10375679	Tbc1d9b	down	-0.384622	9.40084	-4.413	0.00200158	0.00240142
10596271	Dnajc13	down	-0.384868	10.7053	-4.72514	0.00131005	0.00182554
10454877	Pura	down	-0.385933	10.9615	-4.89729	0.00104331	0.00161367
10575662	Mon1b	down	-0.386739	8.31158	-4.52105	0.00172562	0.00216057
10374478	Sertad2	down	-0.388037	8.42166	-4.18691	0.00274527	0.00305957
10436983	Dopey2	down	-0.388257	8.79845	-4.24691	0.00252264	0.00285588
10377689	Gabarap	down	-0.388789	12.1755	-4.21105	0.00265324	0.00297314
10513082	Tmem245	down	-0.389066	9.37287	-4.46554	0.00186187	0.00227553
10450069	H2-K2	down	-0.389205	6.04187	-4.39186	0.00206094	0.00245544
10344159	NA	down	-0.389607	5.80325	-4.24017	0.00254665	0.0028804
10468909	Disp1	down	-0.390644	8.51085	-4.29546	0.00235669	0.00270125
10543226	2610001J05Rik	down	-0.391474	8.06314	-4.92958	0.00100017	0.00156897
10455974	Dctn4	down	-0.392396	10.5118	-4.97785	0.000939253	0.00150102
10513268	AI314180	down	-0.392431	10.4445	-4.75711	0.0012554	0.00178945
10369388	Unc5b	down	-0.394497	6.60999	-4.43248	0.00194849	0.00235701
10451322	Cul9	down	-0.395181	7.42516	-4.32197	0.00227104	0.00263692
10342802	NA	down	-0.395685	7.13162	-4.21008	0.0026569	0.00297561
10514070	2310067E19Rik	down	-0.396032	5.5192	-4.4545	0.00189033	0.00230157
10517169	Sh3bgrl3	down	-0.396309	11.5008	-4.33543	0.00222886	0.00260266
10423230	Cdh9	down	-0.398304	4.80955	-4.84943	0.00111099	0.00166532
10478077	Ralgapb	down	-0.399343	10.2539	-4.29452	0.00235977	0.00270327
10496789	Lpar3	down	-0.399387	6.31244	-4.61015	0.00152891	0.00199262
10503484	Rmdn1	down	-0.39978	7.74764	-4.18048	0.00277034	0.00307749
10558583	Zfp511	down	-0.40005	9.38952	-4.80005	0.00118586	0.00173117
10585331	Exph5	down	-0.401184	5.40304	-4.63807	0.00147236	0.0019445
10575153	Cyb5b	down	-0.401256	10.1034	-4.47164	0.00184637	0.00226279
10478778	Arfgef2	down	-0.401262	9.68534	-4.29926	0.0023442	0.00269145
10458794	Ccdc112	down	-0.401859	6.37448	-4.56076	0.00163477	0.00208301
10340579	NA	down	-0.401882	7.18668	-4.22307	0.00260868	0.00293923
10503118	Fam110b	down	-0.402716	6.69528	-4.80083	0.00118463	0.00173117
10507961	Mtf1	down	-0.40304	8.49863	-5.14961	0.000753091	0.00132891
10523376	Fras1	down	-0.405758	6.53219	-4.57664	0.00159989	0.00204746
10341405	NA	down	-0.405781	10.2234	-4.08379	0.00317863	0.0034581
10563441	Emp3	down	-0.406487	10.4802	-4.16007	0.00285161	0.00315412
10347226	Tmem169	down	-0.409947	6.08635	-4.74351	0.00127835	0.00179845
10585905	Parp6	down	-0.41039	9.50415	-4.15392	0.00287657	0.00317489
10386821	NA	down	-0.41078	8.45292	-4.54819	0.00166297	0.00210481
10421418	Dmtn	down	-0.411626	7.27638	-4.35875	0.00215775	0.00254148
10561721	Sipa1l3	down	-0.411927	9.15024	-5.13094	0.000771227	0.00134817
10540405	Setmar	down	-0.411992	7.68764	-4.87083	0.00108016	0.00164079
10400126	Lrrn3	down	-0.41322	6.02412	-4.10267	0.00309409	0.00337867
10344205	NA	down	-0.413535	9.77677	-4.71842	0.00132186	0.00183469
10343073	NA	down	-0.413562	7.90601	-4.80721	0.00117467	0.00172583
10341316	NA	down	-0.413802	10.1626	-5.13301	0.000769198	0.00134807
10339569	NA	down	-0.414504	7.57629	-5.02542	0.000883133	0.00145349
10466530	Pcsk5	down	-0.415239	6.63419	-5.08595	0.000816939	0.00139716
10598912	Cdk16	down	-0.415445	9.99247	-4.47746	0.00183167	0.0022488
10474851	Bahd1	down	-0.415558	8.29014	-4.50541	0.00176289	0.00218874
10341373	NA	down	-0.417281	7.56307	-4.17199	0.00280384	0.00311134
10518333	NA	down	-0.417598	6.83056	-5.39123	0.000555851	0.00112374
10466248	Stx3	down	-0.418624	6.5573	-4.54045	0.00168058	0.00211774
10507190	Efcab14	down	-0.422672	10.3538	-4.8643	0.00108947	0.00164437
10500283	Car14	down	-0.423436	6.48969	-4.32228	0.00227007	0.00263692
10341199	NA	down	-0.424623	6.87612	-4.9862	0.000929123	0.00149381
10355611	Zfp142	down	-0.424686	9.12349	-4.74412	0.0012773	0.00179845
10339895	NA	down	-0.425039	5.53336	-4.92396	0.00100753	0.00157734
10530201	Ugdh	down	-0.425536	10.303	-5.27457	0.000642974	0.00120202
10389300	Dhrs11	down	-0.42604	8.50088	-4.29043	0.00237332	0.00271274
10338340	NA	down	-0.426586	7.44873	-4.69227	0.00136893	0.00186954
10390381	Npepps	down	-0.426662	10.3612	-4.72006	0.00131896	0.00183298
10479294	NA	down	-0.427251	6.80795	-4.87428	0.00107527	0.00163893
10499988	Riiad1	down	-0.427264	6.41345	-4.21476	0.00263942	0.00296215
10340461	NA	down	-0.430103	7.32985	-4.3473	0.00219234	0.00257171
10514732	Slc35d1	down	-0.430884	8.86606	-4.3382	0.00222028	0.00259707
10430555	Dmc1	down	-0.431983	5.59084	-4.71708	0.00132422	0.00183656
10342873	NA	down	-0.433114	10.1617	-4.29629	0.00235395	0.00269962
10367122	Baz2a	down	-0.433333	10.5687	-5.18887	0.000716432	0.0012852
10596259	Dnajc13	down	-0.433862	10.0851	-4.43369	0.00194527	0.00235588
10567702	Arhgap17	down	-0.435278	8.98873	-4.74032	0.00128378	0.00180077
10510861	Megf6	down	-0.435743	7.20534	-5.1624	0.000740922	0.00131377
10593799	Scaper	down	-0.436578	8.78448	-4.70015	0.00135456	0.00185856
10375216	Pank3	down	-0.437575	9.3761	-4.59398	0.00156273	0.00202132
10482918	NA	down	-0.438219	8.15242	-4.58367	0.0015847	0.00203818
10482687	Arl5a	down	-0.438521	9.764	-5.31024	0.000614853	0.00116828
10389674	Dynll2	down	-0.438917	10.1888	-4.9504	0.000973378	0.0015415
10608720	Ccdc82	down	-0.43992	8.42905	-4.9336	0.000994927	0.00156476
10468853	Sfxn4	down	-0.440307	7.74447	-4.31752	0.0022852	0.00265037
10448424	Pdpk1	down	-0.441075	10.8641	-4.96681	0.000952821	0.00151478
10340906	NA	down	-0.441691	6.2456	-4.65291	0.00144323	0.00193372
10462818	Hhex	down	-0.442153	6.35385	-4.32959	0.00224705	0.00261646
10340232	NA	down	-0.442608	7.37846	-4.30303	0.00233189	0.00268472
10434782	Lpp	down	-0.442986	8.97418	-4.98414	0.000931612	0.00149381
10338385	NA	down	-0.444267	10.7912	-4.58564	0.00158048	0.0020353
10602865	Map3k15	down	-0.446643	6.8053	-5.50804	0.000481359	0.00105019
10339601	NA	down	-0.446846	7.09254	-4.71285	0.00133173	0.00183868
10439218	Pdia5	down	-0.449413	7.08271	-4.55221	0.00165389	0.00209826
10555862	Trim34a	down	-0.449792	7.80194	-4.34496	0.00219948	0.0025778
10462683	Pcgf5	down	-0.450236	8.9697	-4.46451	0.00186452	0.00227553
10435048	Tctex1d2	down	-0.450845	6.46696	-5.02759	0.000880659	0.00145058
10604906	Ids	down	-0.451261	8.86893	-4.41488	0.00199638	0.00239659
10596265	Dnajc13	down	-0.451434	10.8038	-5.75063	0.00035913	0.000897387
10363845	Ccdc6	down	-0.451945	9.61609	-5.0013	0.000911113	0.00147845
10448232	Gm16386	down	-0.453124	7.84286	-4.34873	0.00218801	0.0025681
10342036	NA	down	-0.453147	9.1771	-4.62284	0.00150292	0.00196374
10368713	AI317395	down	-0.453538	6.71848	-4.23751	0.00255618	0.00288959
10540705	Il17rc	down	-0.454653	7.90397	-4.25906	0.00247995	0.00281272
10338349	NA	down	-0.454761	8.52923	-4.51281	0.00174516	0.00217251
10574789	Fam65a	down	-0.455766	9.22585	-5.00572	0.000905916	0.00147562
10357115	Dsel	down	-0.456865	6.58075	-4.98589	0.000929501	0.00149381
10386743	Epn2	down	-0.458142	7.34811	-5.3844	0.000560581	0.00112886
10550406	Ccdc8	down	-0.458377	6.54627	-4.365	0.00213909	0.00252947
10509178	Asap3	down	-0.458624	7.28439	-5.3089	0.000615885	0.00116916
10468916	Fam171a1	down	-0.45888	7.07604	-4.57497	0.00160352	0.00205083
10338951	NA	down	-0.459454	9.9401	-4.35982	0.00215454	0.00254043
10340677	NA	down	-0.459901	8.73665	-4.55372	0.00165049	0.00209524
10389339	Usp32	down	-0.460522	9.61299	-5.65879	0.000400875	0.000954111
10386992	NA	down	-0.462903	4.8108	-4.47637	0.0018344	0.00225082
10393620	Cbx4	down	-0.463864	10.0788	-5.67502	0.000393127	0.000944425
10388352	Sgsm2	down	-0.464401	7.6239	-5.39485	0.000553362	0.00112313
10396346	Pcnxl4	down	-0.467413	7.7561	-5.45761	0.000512089	0.0010852
10482824	Acvr1	down	-0.467554	6.6321	-4.58132	0.00158976	0.00204086
10342869	NA	down	-0.468064	9.65681	-4.27293	0.0024322	0.00277036
10339191	NA	down	-0.46811	10.5941	-4.30346	0.00233047	0.00268468
10342474	NA	down	-0.468291	7.79835	-4.51985	0.00172845	0.00216214
10583697	Smarca4	down	-0.470009	11.4283	-5.11316	0.000788948	0.00136406
10596900	Tcta	down	-0.470371	8.59176	-5.00268	0.000909488	0.00147845
10339955	NA	down	-0.470751	9.49789	-4.36138	0.00214987	0.00253929
10379344	NA	down	-0.471283	6.75245	-4.99635	0.000916973	0.00148421
10442321	Hcfc1r1	down	-0.471627	8.9631	-4.6338	0.00148085	0.00194708
10596267	Dnajc13	down	-0.471752	10.0827	-5.69307	0.000384705	0.000934023
10343471	NA	down	-0.47207	9.99116	-4.74942	0.00126831	0.00179539
10366667	Gns	down	-0.472603	9.5304	-5.31807	0.00060886	0.00116828
10433589	Snx29	down	-0.474562	8.45392	-5.31451	0.000611582	0.00116828
10375167	Fam196b	down	-0.475511	6.83267	-4.95587	0.000966472	0.00153292
10488322	Ralgapa2	down	-0.475658	9.10116	-4.9292	0.00100066	0.00156897
10523001	Mob1b	down	-0.476303	9.99723	-4.56696	0.00162107	0.00206812
10556082	Ppfibp2	down	-0.476436	7.28859	-4.63843	0.00147164	0.0019445
10503376	Triqk	down	-0.476445	5.11317	-5.41444	0.000540106	0.0011118
10380773	Arhgap23	down	-0.477145	7.64383	-5.02297	0.000885931	0.00145693
10486057	Rab5b	down	-0.477225	10.0655	-4.91752	0.00101605	0.00158388
10596263	Dnajc13	down	-0.477435	10.6046	-5.86527	0.000313559	0.000854613
10603266	Nudt10	down	-0.477779	4.77622	-4.33248	0.00223804	0.00261041
10526897	Sun1	down	-0.477993	8.82998	-5.77747	0.000347846	0.000889757
10392464	Fam20a	down	-0.478586	6.65752	-4.97941	0.000937346	0.00150063
10348829	Farp2	down	-0.479477	6.33611	-4.87831	0.00106959	0.00163865
10395466	Dock4	down	-0.479523	6.95382	-4.70311	0.00134919	0.00185244
10405001	Bicd2	down	-0.479866	9.2129	-5.50966	0.000480403	0.00105019
10593035	Tmprss4	down	-0.480258	7.42085	-4.65493	0.00143931	0.00193225
10339291	NA	down	-0.481322	9.30915	-4.64747	0.00145382	0.00194013
10338099	NA	down	-0.481453	6.80487	-4.81338	0.00116512	0.00172045
10595630	Gm2382	down	-0.48185	7.79018	-5.34251	0.000590568	0.00115386
10469404	Cacnb2	down	-0.481937	6.6385	-5.04856	0.000857165	0.00142791
10454254	Dtna	down	-0.48198	6.01655	-5.45979	0.000510721	0.0010837
10503520	Ttpa	down	-0.4825	5.05922	-4.89835	0.00104186	0.00161281
10507675	Hivep3	down	-0.482913	6.99258	-5.37817	0.000564938	0.00112988
10596269	Dnajc13	down	-0.484884	10.3677	-6.09435	0.000240314	0.000746756
10594199	Thsd4	down	-0.486936	6.61837	-5.08031	0.000822874	0.001398
10383289	Baiap2	down	-0.487678	8.42522	-5.48712	0.000493852	0.00106261
10355401	Acp1	down	-0.48776	9.5127	-5.95612	0.000281932	0.000809914
10455656	Hsd17b4	down	-0.489152	9.70644	-4.74985	0.00126759	0.00179539
10585162	Gm4894	down	-0.48984	6.62637	-5.0393	0.000867452	0.00143854
10596281	Dnajc13	down	-0.491062	10.3189	-5.99927	0.00026815	0.000790691
10483023	NA	down	-0.492012	9.08948	-5.86668	0.000313039	0.000854613
10536898	Irf5	down	-0.49266	8.03983	-4.48558	0.00181141	0.00222926
10338326	NA	down	-0.493252	7.68126	-4.80266	0.00118176	0.00172991
10389719	Scpep1	down	-0.493482	8.33697	-4.3288	0.00224952	0.00261786
10434133	Dgcr6	down	-0.493792	8.71263	-4.60267	0.00154444	0.00200778
10436519	Robo1	down	-0.493938	7.24756	-4.31402	0.00229637	0.00265882
10578986	Psd3	down	-0.494339	5.13976	-5.33512	0.000596032	0.00115495
10375677	Mir340	down	-0.494782	4.50616	-4.3492	0.00218658	0.00256788
10373702	Pisd-ps1	down	-0.494805	9.35007	-4.50166	0.00177196	0.0021965
10339133	NA	down	-0.495808	7.08217	-4.9394	0.000987434	0.00155775
10406598	Serinc5	down	-0.496033	11.1502	-5.43309	0.000527803	0.0010973
10411464	Fcho2	down	-0.496836	9.77841	-4.77683	0.00122292	0.00175902
10573675	Lonp2	down	-0.497299	10.0378	-5.71218	0.000375998	0.0009227
10359190	Fam20b	down	-0.498284	9.7705	-5.04003	0.000866639	0.00143854
10338179	NA	down	-0.498442	11.673	-5.27106	0.00064582	0.00120483
10456513	Mc5r	down	-0.498677	5.60472	-4.4565	0.00188516	0.00229663
10344561	NA	down	-0.499626	10.973	-4.86755	0.00108482	0.00164274
10341775	NA	down	-0.50028	9.101	-5.4636	0.000508331	0.00107974
10490845	Chmp4c	down	-0.500826	6.31299	-5.39827	0.000551025	0.00112313
10536297	Ppp1r9a	down	-0.501261	6.09669	-5.49245	0.000490639	0.00105747
10499536	Efna1	down	-0.501309	6.98148	-4.85076	0.00110905	0.0016652
10584071	Prdm10	down	-0.502679	8.93625	-4.84034	0.00112438	0.00167597
10436841	Il10rb	down	-0.502869	9.52374	-4.40114	0.00203465	0.00243117
10515844	Zfp691	down	-0.50306	8.57289	-4.82812	0.00114266	0.00169337
10574962	Nfatc3	down	-0.503515	11.6105	-6.13887	0.000228381	0.000720575
10603881	Zfp182	down	-0.503816	8.09641	-4.87113	0.00107972	0.00164079
10492682	Fam198b	down	-0.504726	6.68115	-5.34273	0.000590406	0.00115386
10566993	Galnt18	down	-0.504776	6.44477	-5.96719	0.000278324	0.000808596
10339654	NA	down	-0.50534	5.883	-4.66368	0.00142246	0.0019159
10342163	NA	down	-0.50642	10.0207	-4.5391	0.00168367	0.00211903
10499431	Syt11	down	-0.507316	6.54862	-4.34331	0.00220456	0.00258162
10516007	Zmpste24	down	-0.507797	10.6108	-6.69475	0.000123415	0.000527014
10344981	Pi15	down	-0.508761	4.78643	-5.9	0.000301033	0.000841254
10339453	NA	down	-0.509106	11.2679	-5.31531	0.000610964	0.00116828
10524034	Idua	down	-0.509361	8.14589	-6.53134	0.000147325	0.00057749
10342780	NA	down	-0.509731	8.73554	-4.40736	0.00201722	0.00241595
10342352	NA	down	-0.509927	9.0378	-4.71323	0.00133106	0.00183868
10356084	Irs1	down	-0.510325	6.1252	-5.28104	0.000637769	0.00119633
10590631	Ccr2	down	-0.510965	6.09518	-5.109	0.000793163	0.00136905
10372583	Rab3ip	down	-0.511745	9.11773	-4.42552	0.00196728	0.00237275
10596255	Dnajc13	down	-0.511885	10.6032	-6.25916	0.000199269	0.000662294
10434942	Dlg1	down	-0.512633	10.3421	-5.57534	0.000443432	0.00100478
10362104	Slc2a12	down	-0.512905	6.43489	-4.9173	0.00101634	0.00158388
10572089	Nat2	down	-0.51329	7.26145	-4.59232	0.00156625	0.00202362
10545409	Vamp8	down	-0.5138	9.86837	-5.05469	0.000850419	0.0014236
10414914	NA	down	-0.513921	5.49973	-5.46913	0.000504888	0.00107901
10385271	Ccng1	down	-0.515626	11.5334	-4.8001	0.00118577	0.00173117
10479112	Gnas	down	-0.515953	10.053	-5.78806	0.000343499	0.000886128
10343571	NA	down	-0.515988	8.1454	-4.50757	0.00175768	0.00218408
10526882	Heatr2	down	-0.5162	9.11083	-4.71657	0.00132512	0.00183658
10409076	Phf2	down	-0.51656	10.816	-5.51635	0.000476486	0.00104898
10571415	Vps37a	down	-0.517115	9.55237	-6.30618	0.000189017	0.000645127
10530215	Smim14	down	-0.517161	11.1865	-4.60269	0.00154441	0.00200778
10340715	NA	down	-0.517704	9.98839	-4.57914	0.00159447	0.00204434
10352459	Rab3gap2	down	-0.519038	9.2249	-6.05373	0.0002518	0.000764809
10395142	Sh3yl1	down	-0.520289	5.11699	-4.48789	0.00180568	0.00222487
10607774	Mospd2	down	-0.52047	8.26519	-4.63783	0.00147283	0.0019445
10417371	Gm3696	down	-0.522475	4.49642	-4.46522	0.0018627	0.00227553
10551169	B3gnt8	down	-0.524418	6.95898	-6.5042	0.000151769	0.000579771
10565567	4632427E13Rik	down	-0.524849	10.7197	-5.31201	0.000613494	0.00116828
10571907	Mfap3l	down	-0.525798	6.04414	-4.65943	0.00143061	0.00192309
10544751	Hoxa2	down	-0.527396	6.07579	-6.29091	0.000192281	0.000652007
10409330	4833439L19Rik	down	-0.528395	10.3432	-5.74247	0.000362641	0.000901773
10350113	Arl8a	down	-0.528556	10.7488	-5.26835	0.000648017	0.00120783
10591869	Herpud2	down	-0.528742	9.9986	-6.00362	0.000266803	0.000789643
10371141	Hmg20b	down	-0.529843	8.51336	-5.54594	0.000459585	0.00102496
10476952	Entpd6	down	-0.530356	8.70848	-5.91419	0.000296072	0.00083078
10343842	NA	down	-0.530976	10.3375	-4.693	0.00136759	0.00186895
10596261	Dnajc13	down	-0.531448	10.3599	-6.65503	0.000128807	0.000537165
10371502	Fabp3	down	-0.532155	10.1374	-5.35359	0.000582467	0.00115077
10440926	Dnajc28	down	-0.532404	7.36531	-4.93181	0.000997255	0.00156722
10498284	Wwtr1	down	-0.532762	7.82154	-5.43326	0.000527689	0.0010973
10343645	NA	down	-0.533151	6.45118	-4.45024	0.00190143	0.00230961
10339993	NA	down	-0.533178	11.9782	-4.64438	0.00145989	0.00194282
10471535	Fam129b	down	-0.53342	7.84229	-4.51604	0.00173746	0.00216813
10499108	Glt28d2	down	-0.53357	5.561	-5.46995	0.000504374	0.00107901
10447224	Dync2li1	down	-0.534386	6.63202	-5.11619	0.000785907	0.00136224
10436596	NA	down	-0.535173	5.98101	-5.53143	0.000467789	0.00103707
10508883	1810019J16Rik	down	-0.535418	7.21043	-5.84505	0.000321116	0.000859938
10338918	NA	down	-0.535567	8.05963	-5.31082	0.000614405	0.00116828
10580537	Aktip	down	-0.53771	8.90688	-5.51125	0.000479469	0.00105019
10342099	NA	down	-0.538302	9.91568	-5.33657	0.000594957	0.00115396
10579479	Nr2f6	down	-0.539226	7.58349	-5.48679	0.000494055	0.00106261
10443506	Fgd2	down	-0.539776	7.95995	-5.38285	0.000561662	0.00112988
10343035	NA	down	-0.539798	9.18842	-5.78285	0.00034563	0.000886576
10585988	Myo9a	down	-0.540365	7.9786	-6.22259	0.000207664	0.000684651
10342838	NA	down	-0.54125	8.46549	-6.34656	0.000180674	0.000636544
10343222	NA	down	-0.542453	10.8351	-6.04839	0.000253353	0.000766402
10466794	Fam122a	down	-0.543066	7.66977	-6.83623	0.000106136	0.000485531
10340282	NA	down	-0.543594	11.0583	-5.32686	0.000602209	0.00116144
10338251	NA	down	-0.543752	8.12924	-5.4856	0.000494776	0.00106304
10521163	Gm1673	down	-0.544545	7.3255	-4.84292	0.00112056	0.00167308
10343823	NA	down	-0.544606	9.76369	-4.9589	0.000962675	0.00152808
10343362	NA	down	-0.545827	8.53927	-6.89544	9.97103e-05	0.000470816
10406736	F2rl2	down	-0.548577	6.56344	-4.78056	0.00121689	0.00175158
10353450	Gm4956	down	-0.549897	5.10205	-6.8555	0.000103995	0.000483494
10343062	NA	down	-0.551132	9.3168	-5.86431	0.000313912	0.000854613
10357077	Serpinb3d	down	-0.551275	4.86939	-4.5419	0.00167727	0.00211697
10453373	Prepl	down	-0.551477	9.08056	-4.86311	0.00109118	0.00164437
10526952	Gper1	down	-0.551671	6.88935	-5.21879	0.0006898	0.00125984
10548000	Ltbr	down	-0.55184	7.55901	-6.65645	0.00012861	0.000537165
10540275	Gxylt2	down	-0.552237	6.54031	-6.17426	0.000219359	0.000703385
10344245	NA	down	-0.5525	8.22633	-4.70315	0.00134912	0.00185244
10357932	Ppp1r12b	down	-0.553535	7.83709	-6.19386	0.000214532	0.000692843
10468762	4930506M07Rik	down	-0.553969	7.10946	-5.22898	0.000680971	0.00124997
10503709	D130062J21Rik	down	-0.554562	6.62383	-6.4451	0.000161962	0.000597254
10569656	Tpcn2	down	-0.555178	8.69408	-4.63835	0.00147179	0.0019445
10339635	NA	down	-0.555633	7.93635	-6.33044	0.000183955	0.000638411
10512265	Fam219a	down	-0.555884	7.19227	-5.76408	0.000353428	0.000891818
10354506	Mfsd6	down	-0.556143	7.7995	-6.89811	9.94308e-05	0.000470578
10453604	Bambi	down	-0.557495	7.64847	-4.57689	0.00159935	0.00204746
10380087	Mtmr4	down	-0.557587	9.32401	-5.1537	0.000749178	0.00132428
10585990	Myo9a	down	-0.558342	8.66005	-5.00749	0.000903849	0.00147459
10399421	Mycn	down	-0.558509	7.13026	-4.55138	0.00165574	0.00209932
10498018	Pcdh18	down	-0.558562	5.9605	-5.69487	0.000383872	0.000934023
10433597	Snx29	down	-0.558852	8.73318	-6.64703	0.000129924	0.000537165
10339175	NA	down	-0.559456	8.61347	-6.00174	0.000267384	0.000790226
10518385	Mfn2	down	-0.561744	9.1339	-5.04355	0.000862713	0.00143367
10339565	NA	down	-0.562942	9.95334	-5.89516	0.000302744	0.000842479
10367600	Esr1	down	-0.565123	7.36109	-5.88453	0.000306542	0.000845052
10382328	Sox9	down	-0.566052	7.50572	-5.61404	0.000423113	0.000980001
10342372	NA	down	-0.567065	9.76673	-5.66296	0.000398866	0.000954111
10538715	Ccser1	down	-0.56767	6.4782	-4.47339	0.00184192	0.00225868
10446376	Man2a1	down	-0.568074	10.988	-4.85621	0.00110113	0.00165572
10565962	P2ry2	down	-0.568776	6.91006	-5.01158	0.000899079	0.00147019
10338910	NA	down	-0.569785	9.667	-5.98851	0.000271517	0.000794439
10507218	Mknk1	down	-0.57099	9.90442	-5.8971	0.000302057	0.000841948
10567591	Usp31	down	-0.571703	8.72482	-7.38146	6.05869e-05	0.000367135
10449356	AI413582	down	-0.57228	7.97981	-4.61517	0.00151857	0.00198167
10370497	Pdxk	down	-0.572282	9.35732	-4.48076	0.00182341	0.00224134
10451061	Runx2	down	-0.573265	7.15199	-6.47085	0.000157432	0.000586699
10339691	NA	down	-0.574178	8.85524	-4.63558	0.00147731	0.00194637
10606948	Morc4	down	-0.5742	5.83314	-6.47992	0.000155869	0.000585291
10344284	NA	down	-0.57423	6.02364	-4.93729	0.000990158	0.00155971
10596231	Dnajc13	down	-0.574804	10.3093	-7.05776	8.41883e-05	0.000433464
10341641	NA	down	-0.575747	10.3197	-5.65934	0.000400611	0.000954111
10499160	Cd1d1	down	-0.576857	9.07427	-4.63476	0.00147894	0.00194708
10407420	Net1	down	-0.577671	8.63402	-6.64478	0.000130239	0.000537165
10343251	NA	down	-0.578168	6.79929	-5.57726	0.000442402	0.00100408
10340512	NA	down	-0.578656	9.28269	-5.68282	0.000389461	0.000937812
10342176	NA	down	-0.580423	7.91944	-5.63967	0.000410218	0.000962956
10344613	NA	down	-0.582648	8.424	-4.58694	0.0015777	0.00203427
10481304	Gfi1b	down	-0.583134	7.73406	-5.88349	0.000306918	0.000845052
10588855	Mst1	down	-0.583387	7.39573	-5.28688	0.000633112	0.00119334
10465278	Cdc42ep2	down	-0.584475	7.32834	-5.88519	0.000306306	0.000845052
10587226	Lysmd2	down	-0.586357	6.71557	-5.05895	0.000845778	0.00142279
10339340	NA	down	-0.587209	8.79713	-6.84926	0.000104683	0.000483494
10433639	Mkl2	down	-0.588498	8.91088	-5.95667	0.000281752	0.000809914
10338109	NA	down	-0.588545	8.43091	-4.68646	0.00137962	0.00188039
10568668	Adam12	down	-0.589236	7.073	-5.61133	0.000424503	0.000980798
10435345	Mylk	down	-0.589399	7.05094	-4.82561	0.00114644	0.00169775
10531544	Paqr3	down	-0.590089	6.41824	-4.78582	0.00120843	0.00174566
10347669	Inha	down	-0.593247	7.25977	-5.29034	0.000630373	0.00119006
10557738	Ctf1	down	-0.593778	6.89159	-7.44313	5.69769e-05	0.000358989
10418096	Dlg5	down	-0.594542	7.39895	-5.34269	0.000590431	0.00115386
10342559	NA	down	-0.594613	7.10343	-5.76195	0.000354323	0.00089298
10343401	NA	down	-0.594703	6.64919	-6.9834	9.09407e-05	0.000448721
10339988	NA	down	-0.594721	9.62263	-5.87316	0.000310665	0.000850807
10529711	Clnk	down	-0.594968	6.30407	-7.30305	6.55459e-05	0.000381292
10339172	NA	down	-0.596276	9.14695	-4.64641	0.00145591	0.00194058
10437483	Rogdi	down	-0.59652	8.43301	-5.752	0.000358544	0.000897016
10502359	Dapp1	down	-0.597944	9.51933	-5.18961	0.000715757	0.00128511
10491753	Intu	down	-0.598509	6.59289	-5.43597	0.000525928	0.0010973
10484197	NA	down	-0.598767	6.88274	-5.25365	0.000660119	0.00122042
10443494	Pi16	down	-0.598978	6.71437	-4.64891	0.00145101	0.00193909
10409222	Shc3	down	-0.599489	6.45088	-6.94549	9.46114e-05	0.00045511
10472212	Pkp4	down	-0.600159	9.41147	-4.64212	0.00146434	0.00194425
10343690	NA	down	-0.60029	8.95333	-4.69348	0.00136671	0.00186895
10554150	Rgma	down	-0.600642	7.9812	-6.10401	0.000237666	0.000743023
10462005	Tmem2	down	-0.60203	7.74905	-5.72242	0.000371422	0.000914782
10400515	Sec23a	down	-0.602357	9.69535	-6.98527	9.07637e-05	0.000448721
10407350	Fgf10	down	-0.602962	6.04401	-4.76554	0.00124141	0.00177702
10485378	Prr5l	down	-0.603516	5.70397	-5.49976	0.000486262	0.0010558
10456522	Tcf4	down	-0.605504	9.76928	-5.39164	0.000555569	0.00112374
10452508	Twsg1	down	-0.606105	9.87895	-4.5626	0.00163069	0.00207911
10351644	Cd244	down	-0.608089	6.68934	-6.30045	0.000190234	0.000647995
10343607	NA	down	-0.60928	5.5629	-5.08342	0.000819593	0.001398
10341102	NA	down	-0.60957	11.0735	-7.47947	5.49614e-05	0.000351684
10575993	6430548M08Rik	down	-0.609772	7.68976	-5.11432	0.000787782	0.00136406
10594001	Arid3b	down	-0.610012	8.43029	-6.59364	0.000137656	0.00055332
10549647	Ncr1	down	-0.611219	5.2968	-4.54141	0.00167838	0.00211697
10492102	Spg20	down	-0.611363	7.47888	-6.77426	0.000113352	0.000507245
10341970	NA	down	-0.611422	7.12492	-4.72034	0.00131847	0.00183298
10468893	Csf2ra	down	-0.612031	8.8614	-4.98502	0.000930552	0.00149381
10340814	NA	down	-0.612078	9.36355	-4.74025	0.00128391	0.00180077
10375065	Sh3pxd2b	down	-0.612276	7.74092	-4.79046	0.00120101	0.00174168
10342088	NA	down	-0.613155	7.70222	-5.30133	0.00062175	0.00117594
10339641	NA	down	-0.614372	7.71903	-4.89034	0.00105285	0.00162476
10389894	Abcc3	down	-0.614774	7.88211	-5.68552	0.000388203	0.000936495
10492864	Sh3d19	down	-0.616074	7.25007	-4.75299	0.0012623	0.00179431
10487447	Mall	down	-0.616229	7.48611	-4.94294	0.000982886	0.00155177
10581069	NA	down	-0.616891	6.35559	-4.68446	0.00138333	0.00188419
10371446	Bpifc	down	-0.616997	6.5339	-4.73997	0.00128438	0.00180077
10458906	Ppic	down	-0.617115	8.59837	-4.78421	0.00121102	0.00174676
10496727	Ddah1	down	-0.617195	6.97282	-6.3816	0.000173761	0.000619628
10418991	Ccser2	down	-0.61772	10.0506	-5.89197	0.000303879	0.000842479
10587503	Sh3bgrl2	down	-0.618243	7.54911	-4.64983	0.00144921	0.00193795
10338394	NA	down	-0.620433	10.9318	-5.56362	0.000449796	0.00101329
10493812	S100a4	down	-0.620652	7.1968	-5.27751	0.000640608	0.00119946
10367292	Cs	down	-0.620841	11.0967	-5.59831	0.000431247	0.00098824
10491835	Larp1b	down	-0.621224	7.87523	-6.76225	0.000114813	0.000510444
10341329	NA	down	-0.621292	8.71824	-4.97666	0.000940699	0.00150102
10571114	Erlin2	down	-0.62209	8.99924	-6.81678	0.000108345	0.000489101
10576010	Gse1	down	-0.622775	10.1072	-5.42302	0.000534408	0.0011043
10355785	Glb1l	down	-0.622855	7.85575	-4.58623	0.00157921	0.00203494
10341651	NA	down	-0.623319	10.6147	-7.2697	6.77898e-05	0.000387438
10401149	Plek2	down	-0.623561	5.78839	-5.95746	0.000281493	0.000809914
10377537	Chd3	down	-0.624666	7.35451	-5.77447	0.000349088	0.000890571
10486595	Ttbk2	down	-0.626721	8.92163	-5.39559	0.000552856	0.00112313
10359948	Uap1	down	-0.626732	8.90563	-6.50819	0.000151107	0.000579771
10443000	Neurl1b	down	-0.628074	6.90384	-4.80945	0.0011712	0.00172571
10563649	Uevld	down	-0.62876	8.20463	-4.78565	0.0012087	0.00174566
10455970	BC023105	down	-0.629079	4.50823	-5.25737	0.000657033	0.0012169
10379436	Rhbdl3	down	-0.629471	7.52572	-6.09988	0.000238794	0.000745414
10604528	Mbnl3	down	-0.630121	10.748	-4.89217	0.00105033	0.00162209
10359235	Rasal2	down	-0.630198	7.08892	-5.6045	0.000428024	0.000985606
10599213	NA	down	-0.631552	6.585	-5.16022	0.00074298	0.00131559
10338619	NA	down	-0.633805	11.4741	-5.38777	0.000558247	0.00112636
10341857	NA	down	-0.63521	9.79405	-5.37592	0.000566514	0.00113193
10547177	Rassf4	down	-0.636747	7.611	-4.90274	0.00103588	0.00160581
10543737	Copg2	down	-0.637685	10.1245	-5.5708	0.000445886	0.00100815
10595680	Tbc1d2b	down	-0.639335	10.5914	-7.94176	3.51582e-05	0.000271485
10543959	Ptn	down	-0.640584	6.08897	-7.49222	5.42732e-05	0.000350873
10343928	NA	down	-0.640717	10.828	-6.75072	0.000116235	0.000512438
10339552	NA	down	-0.640819	4.67514	-5.17918	0.000725291	0.00129656
10339441	NA	down	-0.641629	8.53393	-6.39126	0.000171907	0.000616225
10526968	Elfn1	down	-0.641761	7.47691	-6.55635	0.000143357	0.000567352
10487321	Sppl2a	down	-0.643006	10.9635	-7.59193	4.92057e-05	0.000334664
10416505	Kctd4	down	-0.643087	6.33213	-5.59677	0.000432054	0.00098824
10433633	Mkl2	down	-0.644273	9.12977	-5.55697	0.000453449	0.00101759
10569898	Evi5l	down	-0.645085	7.73361	-6.56837	0.000141491	0.000563417
10341187	NA	down	-0.645189	9.47843	-4.71537	0.00132725	0.00183828
10542872	Rps4y2	down	-0.645511	7.61483	-5.89394	0.00030318	0.000842479
10339316	NA	down	-0.646578	10.4697	-7.83393	3.89474e-05	0.000287763
10573823	Chd9	down	-0.647701	9.85063	-6.02125	0.000261415	0.00077965
10344440	NA	down	-0.647703	8.72754	-6.10759	0.000236695	0.000741116
10540028	Klf15	down	-0.64785	7.27184	-6.90098	9.9131e-05	0.000470243
10485582	Tcp11l1	down	-0.647858	6.91038	-6.32919	0.000184212	0.000638411
10367224	Stat2	down	-0.648359	9.15426	-5.16521	0.000738281	0.00131179
10457205	Crem	down	-0.648539	7.40831	-6.12972	0.00023078	0.000725913
10338587	NA	down	-0.651826	9.28375	-5.42833	0.000530916	0.0010993
10596893	Dag1	down	-0.652133	9.34559	-4.97502	0.000942702	0.00150102
10560826	Zfp109	down	-0.65224	7.45835	-5.0997	0.00080266	0.00137848
10348521	Rbm44	down	-0.652424	6.23531	-7.09667	8.0876e-05	0.000430195
10412882	Thrb	down	-0.655133	6.46459	-5.4074	0.00054483	0.00111401
10481711	Stxbp1	down	-0.655292	7.92839	-6.72288	0.000119747	0.000520532
10439854	Bbx	down	-0.655466	8.9823	-4.76435	0.00124338	0.00177824
10370303	Adarb1	down	-0.655526	7.37307	-6.88905	0.000100382	0.00047182
10463457	Lzts2	down	-0.656102	7.6827	-5.30207	0.000621173	0.00117594
10457040	Zfp516	down	-0.657418	7.29363	-6.33143	0.000183752	0.000638411
10395005	Kidins220	down	-0.657985	10.6512	-7.05752	8.4209e-05	0.000433464
10548701	Lrp6	down	-0.658062	9.8672	-5.44553	0.000519763	0.00109161
10404941	Kdm1b	down	-0.658347	8.8119	-8.52315	2.06204e-05	0.00021391
10554945	Prcp	down	-0.658908	8.73707	-5.78319	0.000345492	0.000886576
10389022	Myo1d	down	-0.658968	7.44198	-4.80878	0.00117223	0.00172583
10591643	Rab3d	down	-0.660464	7.191	-5.4357	0.000526105	0.0010973
10513869	Megf9	down	-0.661264	8.72907	-5.31709	0.000609611	0.00116828
10596347	Atp2c1	down	-0.661753	10.0581	-6.80886	0.000109259	0.000492145
10342973	NA	down	-0.661893	10.3486	-7.67174	4.55255e-05	0.000320238
10384961	Stc2	down	-0.662225	7.17784	-5.6473	0.00040646	0.000960018
10585974	Myo9a	down	-0.664131	7.19235	-5.05633	0.000848635	0.0014236
10531796	Wdfy3	down	-0.665509	7.97967	-5.61979	0.000420182	0.000980001
10457606	Kctd1	down	-0.665819	9.33504	-7.46469	5.57717e-05	0.000355761
10600698	5430427O19Rik	down	-0.666258	5.64591	-6.55749	0.000143178	0.000567352
10445214	Mut	down	-0.668749	9.21381	-5.12866	0.000773483	0.00134867
10578493	Tlr3	down	-0.669525	6.79634	-6.81982	0.000107997	0.000489101
10441093	Erg	down	-0.670402	6.95865	-5.72876	0.000368621	0.000911712
10378681	Inpp5k	down	-0.671866	10.7686	-4.99224	0.000921873	0.00148875
10504672	Tdrd7	down	-0.672254	7.10713	-5.6882	0.000386957	0.000936184
10516880	Rab42	down	-0.673378	6.07916	-6.34107	0.000181785	0.000638268
10482814	Acvr1c	down	-0.675107	5.7097	-4.91946	0.00101348	0.00158183
10455954	Gm4951	down	-0.676442	6.91295	-4.6788	0.00139388	0.00188854
10402063	Foxn3	down	-0.676649	10.0773	-4.79293	0.00119709	0.00174093
10608686	Klra19	down	-0.676931	4.59753	-6.5322	0.000147186	0.00057749
10532819	Kctd10	down	-0.676982	8.86289	-6.5401	0.000145921	0.00057418
10344063	NA	down	-0.677345	8.15544	-6.22118	0.000207995	0.000684651
10539517	Dysf	down	-0.678186	7.52838	-7.22272	7.10956e-05	0.000399468
10457475	Abhd3	down	-0.679919	6.55253	-4.68293	0.00138617	0.0018849
10498119	Frem2	down	-0.680365	7.22068	-6.96452	9.27488e-05	0.000451436
10473880	Lrp4	down	-0.682179	7.23692	-6.31978	0.00018616	0.000639861
10342304	NA	down	-0.682613	8.93172	-6.63874	0.000131092	0.000538524
10370242	Pcbp3	down	-0.683627	7.68416	-7.06109	8.38991e-05	0.000433464
10390271	Nfe2l1	down	-0.683627	9.62485	-5.2353	0.000675563	0.00124439
10363921	Pcdh15	down	-0.684042	6.2301	-4.84528	0.00111709	0.00167115
10339525	NA	down	-0.684082	5.55454	-7.17801	7.44067e-05	0.00040919
10342011	NA	down	-0.684112	9.90324	-5.94742	0.000284807	0.000814754
10338797	NA	down	-0.685274	7.77882	-5.34127	0.000591476	0.00115386
10339463	NA	down	-0.687132	8.87709	-5.95276	0.000283038	0.000811954
10338223	NA	down	-0.689033	9.71567	-4.64224	0.00146411	0.00194425
10409567	Tifab	down	-0.689059	7.16222	-4.88242	0.00106384	0.00163656
10388389	Hic1	down	-0.689904	7.52955	-6.25919	0.000199261	0.000662294
10342161	NA	down	-0.69035	6.19011	-6.49626	0.000153095	0.00058018
10535021	Gpc2	down	-0.690578	7.51961	-5.00118	0.000911255	0.00147845
10439312	Cd86	down	-0.69154	7.47166	-4.83126	0.00113793	0.00169065
10339252	NA	down	-0.691888	5.70255	-6.69815	0.000122965	0.000527014
10409021	Tpmt	down	-0.691934	7.80501	-8.42183	2.25811e-05	0.000221344
10495967	Tifa	down	-0.691963	6.94343	-7.59797	4.8916e-05	0.000334664
10546567	Eogt	down	-0.692356	8.23399	-5.4046	0.000546721	0.00111627
10490826	Zbtb10	down	-0.692954	5.62069	-5.87696	0.00030928	0.000848145
10348299	NA	down	-0.693916	8.61211	-6.26352	0.000198292	0.000661233
10339681	NA	down	-0.694441	9.66362	-5.78618	0.00034427	0.000886128
10579763	NA	down	-0.695268	6.24152	-8.05969	3.14737e-05	0.00025642
10435724	B4galt4	down	-0.695349	7.30991	-5.36234	0.000576157	0.00114239
10387985	Scimp	down	-0.696434	6.88292	-5.13913	0.000763216	0.00134101
10599686	Zfp449	down	-0.697156	6.36403	-6.13028	0.000230631	0.000725913
10535043	Pdgfa	down	-0.697563	8.628	-5.19759	0.00070855	0.00127775
10485388	Ldlrad3	down	-0.697649	10.264	-7.01928	8.76112e-05	0.000440266
10573954	Capns2	down	-0.698121	5.58428	-6.73703	0.000117947	0.000516552
10344049	NA	down	-0.698515	9.18965	-6.88533	0.000100776	0.000472591
10427744	Rai14	down	-0.699993	7.91009	-6.60077	0.000136595	0.00055121
10560818	Zfp111	down	-0.704068	6.4409	-5.33815	0.000593782	0.00115386
10490551	Nkain4	down	-0.704528	7.13074	-5.42031	0.000536198	0.00110584
10338633	NA	down	-0.705535	8.56745	-5.06118	0.000843354	0.00142104
10476538	Btbd3	down	-0.707708	7.42111	-6.52701	0.000148024	0.000578026
10434806	Lpp	down	-0.708689	10.461	-8.07715	3.09656e-05	0.00025642
10562223	Fxyd3	down	-0.708889	7.90168	-4.98957	0.000925068	0.00149144
10597935	Cdcp1	down	-0.708935	7.33679	-4.97616	0.00094131	0.00150102
10369806	1700040L02Rik	down	-0.709275	5.9142	-5.03475	0.000872561	0.00144303
10365983	Lum	down	-0.709344	6.96603	-5.1422	0.000760231	0.00133806
10340522	NA	down	-0.710379	7.47431	-4.74989	0.00126752	0.00179539
10518781	Per3	down	-0.710831	7.29436	-5.49246	0.000490629	0.00105747
10583145	Tmem123	down	-0.711472	11.0372	-7.23453	7.02479e-05	0.000396399
10344522	NA	down	-0.711486	9.31144	-5.1298	0.000772356	0.00134867
10338900	NA	down	-0.713477	4.88081	-6.49637	0.000153078	0.00058018
10341901	NA	down	-0.713764	7.62433	-4.89546	0.0010458	0.00161631
10585970	Myo9a	down	-0.714172	10.6197	-5.13096	0.000771214	0.00134817
10391454	Vat1	down	-0.714192	9.47195	-6.60885	0.000135403	0.000549486
10371607	Dram1	down	-0.714845	8.20155	-5.79647	0.000340094	0.000884245
10436402	Cldn25	down	-0.717331	10.1323	-5.53743	0.000464379	0.00103129
10538093	Gm5111	down	-0.718546	5.56686	-4.84925	0.00111125	0.00166532
10477250	Hck	down	-0.719623	7.72582	-5.70947	0.000377218	0.000924094
10475437	Sord	down	-0.719819	10.3293	-7.383	6.0494e-05	0.000367135
10378572	Tlcd2	down	-0.721248	6.97175	-6.26346	0.000198306	0.000661233
10513139	Ptpn3	down	-0.721339	5.58068	-7.30193	6.562e-05	0.000381292
10343655	NA	down	-0.723243	7.8516	-5.05345	0.000851777	0.00142443
10555262	Xrra1	down	-0.724353	6.38798	-5.79942	0.000338905	0.000884245
10585048	Cadm1	down	-0.72675	7.65538	-4.94442	0.000980996	0.00154997
10607403	Kctd12b	down	-0.726952	6.48603	-5.61511	0.000422566	0.000980001
10338361	NA	down	-0.727386	11.3428	-6.54204	0.000145613	0.000574066
10372177	Tmtc2	down	-0.730229	6.05404	-7.11244	7.95747e-05	0.000426753
10500736	Vangl1	down	-0.730297	7.28676	-7.23791	7.00074e-05	0.000396399
10530029	Lgi2	down	-0.73055	6.26607	-5.85331	0.000318002	0.000856118
10581664	Il34	down	-0.730915	7.5041	-7.51432	5.31022e-05	0.00034731
10341522	NA	down	-0.731477	7.75606	-5.98934	0.000271255	0.000794439
10376534	Mprip	down	-0.731688	10.7338	-8.39259	2.31848e-05	0.000221344
10406934	Etv1	down	-0.73169	6.85099	-5.10045	0.000801894	0.00137832
10415187	Lrrc16b	down	-0.732027	7.24645	-8.82235	1.58489e-05	0.000197893
10527965	Cldn12	down	-0.732576	6.24239	-5.52023	0.00047423	0.00104641
10562709	Cd33	down	-0.732953	7.96374	-5.02054	0.000888717	0.00145917
10376144	Fnip1	down	-0.73518	9.31978	-7.9592	3.45842e-05	0.00027113
10512714	Shb	down	-0.735682	7.67229	-5.80143	0.000338099	0.000884245
10591522	Ap1m2	down	-0.735974	7.38451	-6.43367	0.00016402	0.000599459
10416340	Gfra2	down	-0.736211	7.17495	-5.88923	0.000304857	0.000843904
10357676	Cdk18	down	-0.736402	7.86049	-4.85995	0.00109572	0.00165
10366746	Lrig3	down	-0.736867	6.6352	-4.70776	0.00134083	0.00184464
10481182	Fam163b	down	-0.736923	7.71376	-8.12525	2.96119e-05	0.000251334
10484201	NA	down	-0.736996	5.72387	-6.04508	0.000254322	0.000768202
10379034	Tlcd1	down	-0.737051	8.57042	-5.4499	0.000516978	0.0010891
10406108	NA	down	-0.737593	6.61884	-6.96016	9.31718e-05	0.000452423
10353549	Fam135a	down	-0.738121	5.79252	-5.50885	0.000480878	0.00105019
10389177	Mmp28	down	-0.738776	6.95515	-5.93273	0.000289727	0.00082199
10523766	Lrrc8c	down	-0.739113	10.4837	-6.89095	0.000100182	0.00047182
10513188	NA	down	-0.73927	6.43836	-6.45432	0.000160323	0.00059334
10339829	NA	down	-0.740225	5.48735	-7.05517	8.44136e-05	0.000433464
10594221	Lrrc49	down	-0.741129	7.12937	-6.43405	0.00016395	0.000599459
10529264	Spon2	down	-0.74145	7.26907	-7.91777	3.59643e-05	0.000275637
10341911	NA	down	-0.742482	5.47981	-4.8757	0.00107327	0.00163865
10340255	NA	down	-0.743836	4.85392	-5.97957	0.000274349	0.000799309
10341765	NA	down	-0.744052	7.57651	-4.91134	0.00102429	0.00159386
10340838	NA	down	-0.744685	8.0464	-6.39281	0.000171612	0.000616225
10583179	Pgr	down	-0.744916	6.07893	-7.09037	8.14028e-05	0.000430195
10534940	Pilrb2	down	-0.744976	5.93431	-8.24072	2.66213e-05	0.000233676
10468992	Frmd4a	down	-0.745503	8.58676	-5.41106	0.000542366	0.0011118
10385391	Cyfip2	down	-0.746935	10.9859	-8.33311	2.44685e-05	0.000224704
10343920	NA	down	-0.747298	9.00705	-7.05551	8.43838e-05	0.000433464
10361698	Zc3h12d	down	-0.748002	7.8097	-5.87728	0.000309165	0.000848145
10567106	Rps4y2	down	-0.748209	7.40892	-8.29169	2.54088e-05	0.000226089
10535841	Slc46a3	down	-0.750953	8.14371	-4.79773	0.00118951	0.00173459
10546725	Pdzrn3	down	-0.751268	6.24488	-6.30589	0.000189078	0.000645127
10339687	NA	down	-0.751797	8.14804	-7.70697	4.39989e-05	0.000312712
10604337	NA	down	-0.752264	8.16783	-5.70872	0.000377559	0.000924094
10472820	Itga6	down	-0.754811	10.0116	-5.92289	0.000293077	0.000826897
10582241	Zcchc14	down	-0.754951	7.29415	-8.32778	2.45872e-05	0.000224704
10339056	NA	down	-0.755315	9.24933	-7.1801	7.42486e-05	0.00040919
10366004	Atp2b1	down	-0.755439	9.97631	-4.70815	0.00134014	0.00184464
10386495	Tom1l2	down	-0.756043	8.52079	-6.63453	0.00013169	0.000538825
10342745	NA	down	-0.75789	9.19344	-7.72832	4.31008e-05	0.000310628
10430510	Tmem184b	down	-0.758184	9.86481	-8.63068	1.87432e-05	0.000206982
10373313	Nab2	down	-0.758457	8.41578	-5.71313	0.000375571	0.0009227
10344459	NA	down	-0.759486	4.93123	-6.27259	0.00019628	0.000658758
10558880	Eps8l2	down	-0.759859	7.52554	-7.26802	6.79053e-05	0.000387438
10592585	Sc5d	down	-0.759911	9.93333	-5.28642	0.000633479	0.00119334
10402136	Gpr68	down	-0.760266	7.67844	-8.48031	2.14255e-05	0.000216788
10599207	Slc25a43	down	-0.761953	8.08754	-7.80949	3.98677e-05	0.000293506
10379184	Slc46a1	down	-0.761984	6.87936	-5.76853	0.000351562	0.000890571
10343740	NA	down	-0.763232	7.24064	-5.0743	0.000829249	0.00140419
10497548	Fndc3b	down	-0.763746	7.99265	-4.85126	0.00110833	0.0016652
10505270	Slc31a2	down	-0.763983	9.27718	-6.0785	0.000244725	0.000752494
10438017	Fgd4	down	-0.764195	6.54874	-7.1692	7.50788e-05	0.000411232
10531794	Wdfy3	down	-0.76561	7.58647	-8.60379	1.91943e-05	0.00020814
10552140	Cebpa	down	-0.766769	7.82128	-5.33881	0.000593299	0.00115386
10338478	NA	down	-0.767838	7.83534	-5.88076	0.000307904	0.000846633
10494574	Prkab2	down	-0.768187	8.27333	-8.60031	1.92535e-05	0.00020814
10390117	Itga3	down	-0.769453	7.4203	-5.06456	0.000839688	0.00141602
10348670	Rnpepl1	down	-0.771748	9.96071	-9.12711	1.22129e-05	0.000181778
10579852	Mmaa	down	-0.773174	6.87874	-8.39201	2.31969e-05	0.000221344
10351477	Sh2d1b1	down	-0.775016	5.17573	-7.01474	8.80244e-05	0.000440266
10402783	Ahnak2	down	-0.775343	7.0087	-5.46572	0.000507006	0.00107901
10380381	Tob1	down	-0.778093	9.01644	-4.80664	0.00117555	0.00172583
10435057	Pcyt1a	down	-0.780104	7.05212	-5.10613	0.000796084	0.00137178
10355530	Tns1	down	-0.780195	8.58186	-5.43061	0.000529419	0.0010973
10393341	Rhbdf2	down	-0.78047	7.94021	-7.54694	5.14246e-05	0.000340943
10523727	Pkd2	down	-0.782785	7.15778	-4.73399	0.00129466	0.00181147
10440186	Crybg3	down	-0.78485	6.49599	-5.73191	0.000367236	0.000909895
10338556	NA	down	-0.786686	9.18974	-8.81246	1.59855e-05	0.000197893
10567589	Usp31	down	-0.789401	8.54773	-6.22823	0.000206343	0.000682494
10349773	Klhdc8a	down	-0.791109	6.52396	-9.08957	1.26063e-05	0.0001837
10456400	Tubb6	down	-0.791276	8.58398	-5.53733	0.000464431	0.00103129
10448278	Mmp25	down	-0.791512	6.54534	-8.72093	1.73134e-05	0.000198669
10386033	Fat2	down	-0.793292	7.05551	-6.27813	0.000195061	0.000658758
10538438	Fam188b	down	-0.794208	6.28181	-9.18739	1.16093e-05	0.000177038
10505044	Fktn	down	-0.795105	7.04825	-6.64603	0.000130063	0.000537165
10453738	Fzd8	down	-0.795526	6.61294	-8.36582	2.37531e-05	0.000222291
10343190	NA	down	-0.798758	9.83879	-5.14793	0.000754698	0.0013306
10363860	Slc16a9	down	-0.801137	7.81966	-9.87838	6.61924e-06	0.000131999
10543120	Ica1	down	-0.80137	5.9774	-7.01133	8.83367e-05	0.000440397
10561104	Axl	down	-0.801711	9.23876	-8.3916	2.32056e-05	0.000221344
10485645	Rcn1	down	-0.803153	9.22462	-6.33119	0.0001838	0.000638411
10606858	Tceal8	down	-0.803713	6.91828	-7.94813	3.49472e-05	0.000271485
10342447	NA	down	-0.804097	8.92979	-5.9327	0.000289737	0.00082199
10366266	Pawr	down	-0.806579	7.3544	-9.03558	1.3197e-05	0.0001837
10488060	Jag1	down	-0.806769	7.07108	-5.22332	0.000685855	0.00125658
10484888	Ptprj	down	-0.807292	9.11344	-6.31849	0.00018643	0.000639861
10404218	Gpld1	down	-0.808039	6.42006	-5.85228	0.000318392	0.000856118
10338906	NA	down	-0.80941	9.5847	-7.88652	3.70458e-05	0.000279751
10341796	NA	down	-0.811347	7.49885	-6.47256	0.000157135	0.000586699
10484207	Ccdc141	down	-0.812354	7.14263	-6.4128	0.00016785	0.00060805
10559467	Pira1	down	-0.813777	7.22048	-5.43134	0.000528942	0.0010973
10600597	Tmem47	down	-0.81724	7.45265	-5.59692	0.000431972	0.00098824
10456988	Pard6g	down	-0.817947	8.96175	-6.83881	0.000105846	0.000485286
10494445	Lix1l	down	-0.81909	8.76812	-6.60547	0.0001359	0.000549486
10536472	Mdfic	down	-0.824196	9.09721	-7.0311	8.65433e-05	0.000440266
10339482	NA	down	-0.826046	7.22761	-7.57964	4.98012e-05	0.000336486
10491846	NA	down	-0.826704	6.25872	-5.43777	0.000524761	0.0010973
10553598	Cyfip1	down	-0.827982	8.07323	-7.27362	6.75217e-05	0.000387401
10338209	NA	down	-0.829098	10.3875	-6.11146	0.000235649	0.000738968
10438272	Prodh	down	-0.82952	8.07187	-6.92298	9.68679e-05	0.000462713
10339925	NA	down	-0.831019	9.07926	-7.29771	6.59001e-05	0.000381292
10392449	Wipi1	down	-0.831689	7.3388	-8.67236	1.80673e-05	0.000201686
10341287	NA	down	-0.831736	4.85791	-6.58829	0.000138458	0.000554372
10405355	Unc5a	down	-0.832528	7.43301	-4.77101	0.00123242	0.00176897
10435443	Hspbap1	down	-0.835033	8.15246	-6.67371	0.000126239	0.000534528
10516393	2004-08-01	down	-0.835644	6.08387	-6.66829	0.000126978	0.000535188
10338160	NA	down	-0.839097	10.0312	-9.30599	1.05159e-05	0.000171426
10527832	Pds5b	down	-0.839395	11.0771	-6.82407	0.000107511	0.000488556
10341250	NA	down	-0.8397	10.1031	-8.36321	2.38091e-05	0.000222291
10564377	Lrrk1	down	-0.842085	7.9556	-8.76268	1.66931e-05	0.000197893
10371379	Nuak1	down	-0.844384	7.48149	-9.18466	1.16359e-05	0.000177038
10344837	Prex2	down	-0.844956	6.78476	-4.87611	0.00107268	0.00163865
10442250	Zfp229	down	-0.844989	5.21605	-7.95509	3.47185e-05	0.000271147
10521602	Cpeb2	down	-0.845225	7.82579	-5.82777	0.000327728	0.00086635
10375472	Timd4	down	-0.845604	7.96328	-5.2538	0.000659992	0.00122042
10474223	Cd59b	down	-0.845999	5.28042	-6.17366	0.000219508	0.000703385
10576610	Pard3	down	-0.846344	7.16998	-5.91921	0.000294342	0.000827704
10382435	Gprc5c	down	-0.848193	6.78915	-5.20177	0.000704807	0.00127548
10585992	Myo9a	down	-0.849186	7.922	-5.39572	0.000552769	0.00112313
10350853	BC026585	down	-0.849344	7.59108	-4.79162	0.00119917	0.00174093
10446351	Fert2	down	-0.850453	6.63498	-7.37121	6.12114e-05	0.000369789
10581992	Maf	down	-0.855841	8.30615	-5.12891	0.000773236	0.00134867
10420846	Fzd3	down	-0.856154	5.48983	-7.09007	8.14275e-05	0.000430195
10341182	NA	down	-0.856894	7.93252	-6.80665	0.000109516	0.000492223
10495781	Bcar3	down	-0.858139	7.36641	-6.0886	0.000241903	0.000750071
10358421	Rgs18	down	-0.858346	6.04285	-5.58628	0.000437585	0.000995349
10343202	NA	down	-0.860149	10.3702	-10.1383	5.40494e-06	0.00012049
10399540	Pqlc3	down	-0.860505	9.5961	-6.96882	9.23334e-05	0.000451436
10554667	Tmc3	down	-0.860886	6.40557	-7.93262	3.54628e-05	0.000272811
10538547	Fkbp9	down	-0.86204	7.84668	-7.36683	6.14802e-05	0.000370324
10516966	Themis2	down	-0.862832	7.97023	-7.91146	3.61801e-05	0.00027626
10585986	Myo9a	down	-0.863316	8.48451	-6.42227	0.0001661	0.00060384
10355464	Pecr	down	-0.864288	6.9424	-7.2365	7.01077e-05	0.000396399
10476969	Pygb	down	-0.864431	9.99237	-5.36984	0.000570813	0.0011383
10522060	Fam114a1	down	-0.865039	7.12877	-7.31622	6.46826e-05	0.000380682
10436941	Mrps6	down	-0.866138	9.69198	-9.21241	1.13685e-05	0.000177038
10466521	Gcnt1	down	-0.866617	6.7256	-5.51347	0.000478169	0.00105019
10338249	NA	down	-0.867468	8.13611	-6.02282	0.000260942	0.00077965
10484894	Ptprj	down	-0.867545	9.38813	-8.67343	1.80503e-05	0.000201686
10431711	Slc2a13	down	-0.867594	7.21905	-4.96513	0.000954906	0.00151692
10443926	Zfp563	down	-0.869138	7.31082	-5.69179	0.000385295	0.000934351
10484318	Nckap1	down	-0.869235	9.39465	-7.54695	5.1424e-05	0.000340943
10513160	Ptpn3	down	-0.870685	6.16818	-7.10706	8.00162e-05	0.000428003
10592330	Nrgn	down	-0.870852	7.91118	-7.32607	6.40456e-05	0.000378284
10468668	Afap1l2	down	-0.871251	6.966	-6.47062	0.000157471	0.000586699
10365104	Mfsd12	down	-0.872803	9.54427	-10.5713	3.89398e-06	0.000112942
10397683	Ttc8	down	-0.873533	6.88864	-7.64173	4.68726e-05	0.000325258
10338490	NA	down	-0.874128	6.7357	-8.3799	2.34521e-05	0.000221344
10448081	Rgmb	down	-0.87531	7.81018	-4.78135	0.00121562	0.00175097
10540248	Mitf	down	-0.876489	7.40569	-7.01712	8.78077e-05	0.000440266
10436456	Pros1	down	-0.880092	7.26011	-7.42667	5.79167e-05	0.000362922
10449608	Mdga1	down	-0.882778	7.50964	-5.79713	0.000339825	0.000884245
10583207	Maml2	down	-0.88413	8.67972	-5.04898	0.000856696	0.00142791
10475957	Ttl	down	-0.885786	8.09874	-6.07668	0.000245236	0.000752938
10498367	P2ry13	down	-0.886763	8.42072	-6.50856	0.000151045	0.000579771
10342095	NA	down	-0.88803	7.54689	-5.5103	0.000480025	0.00105019
10453178	Map4k3	down	-0.888218	7.92246	-4.90965	0.00102655	0.00159617
10592266	Slc37a2	down	-0.888932	8.4462	-9.228	1.12214e-05	0.000177038
10384622	Ehbp1	down	-0.890054	6.51116	-9.38459	9.85443e-06	0.00016591
10407072	Elovl7	down	-0.890056	6.55504	-6.06578	0.000248329	0.000759031
10588755	Camkv	down	-0.893414	8.07198	-5.08495	0.000817986	0.00139779
10486754	Ppip5k1	down	-0.895721	7.94463	-7.71405	4.36988e-05	0.00031194
10456545	Ccdc68	down	-0.895761	5.77079	-5.63179	0.000414135	0.000971043
10486201	Gm14207	down	-0.897381	5.97536	-9.90785	6.46741e-06	0.000131999
10506134	Atg4c	down	-0.898546	5.92931	-10.3595	4.56472e-06	0.000115192
10342512	NA	down	-0.899993	6.79097	-6.50468	0.000151689	0.000579771
10501222	Gstm2	down	-0.901964	7.85514	-6.21677	0.000209036	0.000685879
10460259	Aldh3b2	down	-0.902378	7.59511	-7.20617	7.23014e-05	0.000402638
10403352	Klf6	down	-0.902847	8.8959	-4.80221	0.00118247	0.00172991
10592655	Arhgef12	down	-0.902943	8.30543	-5.50933	0.000480598	0.00105019
10514185	NA	down	-0.903593	5.17957	-5.82137	0.000330218	0.00087181
10466745	Tjp2	down	-0.904142	7.72338	-9.04511	1.30906e-05	0.0001837
10467068	Sgms1	down	-0.905585	7.86251	-7.29357	6.61754e-05	0.00038181
10401891	Ston2	down	-0.905759	8.64018	-5.98562	0.00027243	0.000795976
10511703	Ripk2	down	-0.906441	8.83183	-10.1825	5.22412e-06	0.000119226
10475544	Sema6d	down	-0.907358	8.00276	-6.41031	0.000168315	0.000608659
10408629	Pxdc1	down	-0.908649	7.53944	-5.91854	0.000294572	0.000827704
10555039	Kctd21	down	-0.910503	6.60069	-7.96536	3.43843e-05	0.00027113
10595573	Snx14	down	-0.911028	8.64498	-9.10184	1.24762e-05	0.0001837
10401238	Zfp36l1	down	-0.912578	9.21198	-6.94814	9.43502e-05	0.000454918
10513158	Ptpn3	down	-0.913822	5.58437	-7.29992	6.57534e-05	0.000381292
10344219	NA	down	-0.917262	6.21091	-7.01807	8.77211e-05	0.000440266
10447383	Epcam	down	-0.917473	8.73058	-5.30143	0.000621669	0.00117594
10589368	Plxnb1	down	-0.917906	8.18697	-5.28595	0.000633851	0.00119334
10513154	Ptpn3	down	-0.918189	7.51768	-6.76321	0.000114695	0.000510444
10398885	Cep170b	down	-0.919563	7.58398	-7.95986	3.4563e-05	0.00027113
10352815	Irf6	down	-0.921583	7.794	-5.32966	0.00060011	0.00115993
10601778	Armcx3	down	-0.921748	7.65615	-4.93549	0.000992484	0.00156212
10338886	NA	down	-0.925305	6.82997	-5.92643	0.000291866	0.000825369
10574694	Elmo3	down	-0.928379	7.71579	-10.7567	3.39605e-06	0.000112508
10402981	NA	down	-0.933556	6.31347	-5.4983	0.000487131	0.00105642
10548163	Tulp3	down	-0.93421	9.21587	-7.12919	7.82185e-05	0.000422792
10556442	Tead1	down	-0.934634	7.4655	-6.29052	0.000192364	0.000652007
10518585	Kif1b	down	-0.935285	8.32801	-6.08636	0.000242526	0.000750071
10403303	Akr1c13	down	-0.936158	6.14105	-11.1499	2.55808e-06	0.000103625
10558090	Tacc2	down	-0.936439	7.79681	-5.72198	0.000371621	0.000914782
10434845	Il1rap	down	-0.939751	7.37408	-5.23465	0.000676115	0.00124439
10400984	Tmem30b	down	-0.940443	6.80724	-7.08953	8.14731e-05	0.000430195
10436978	Cbr3	down	-0.941878	6.29107	-10.6918	3.56179e-06	0.000112594
10389025	Myo1d	down	-0.943929	7.33427	-5.50397	0.000483759	0.0010537
10604932	Cd99l2	down	-0.944606	8.5809	-6.05626	0.000251065	0.000764291
10514520	Cyp2j9	down	-0.945598	6.20326	-8.74473	1.69568e-05	0.000197893
10433104	Zfp385a	down	-0.947277	8.05724	-9.79031	7.09714e-06	0.000137524
10531610	Rasgef1b	down	-0.948521	7.1525	-7.61165	4.82669e-05	0.000331573
10351623	F11r	down	-0.950542	7.80875	-5.99422	0.000269726	0.000793722
10548761	Hebp1	down	-0.957905	7.83806	-6.45927	0.000159452	0.000591181
10509267	Wnt4	down	-0.958077	7.48722	-6.4398	0.000162914	0.000598614
10556456	Tead1	down	-0.958347	7.71254	-9.19151	1.15692e-05	0.000177038
10390691	Nr1d1	down	-0.960219	8.67633	-7.06439	8.36133e-05	0.000433464
10436372	Dcbld2	down	-0.962332	7.25785	-10.4962	4.11833e-06	0.000112942
10391332	Ptrf	down	-0.9636	7.98005	-6.19741	0.00021367	0.000692843
10366277	E2f7	down	-0.965891	8.2732	-5.83901	0.000323409	0.000863825
10571214	Rnf122	down	-0.966392	7.82039	-9.08796	1.26235e-05	0.0001837
10340787	NA	down	-0.968309	5.54838	-11.2882	2.32014e-06	0.000103599
10441456	Synj2	down	-0.969654	7.8618	-5.81853	0.000331326	0.000873612
10547613	Rimklb	down	-0.970167	5.8573	-6.44722	0.000161585	0.000596934
10505911	Dmrta1	down	-0.971935	6.30351	-5.07612	0.000827308	0.00140321
10511446	Asph	down	-0.97201	7.44878	-5.55631	0.000453813	0.00101759
10469609	Gm13375	down	-0.972602	7.28856	-9.50847	8.90348e-06	0.000156306
10584593	NA	down	-0.973494	4.85406	-6.93395	9.57615e-05	0.000458494
10500798	2410024N13Rik	down	-0.973901	5.52384	-5.85955	0.000315676	0.000855406
10498885	Gria2	down	-0.974486	5.39747	-5.16874	0.000734972	0.00130817
10368577	Rnf217	down	-0.976416	6.85426	-6.51871	0.000149375	0.000579771
10574572	Ces2g	down	-0.977388	6.83927	-11.5511	1.93293e-06	9.52085e-05
10528880	Lmbr1	down	-0.982251	5.90185	-8.38183	2.34114e-05	0.000221344
10395978	Gm527	down	-0.987984	6.3601	-10.4003	4.42591e-06	0.000115074
10454782	Egr1	down	-0.98832	7.37279	-8.62405	1.88534e-05	0.000207085
10462822	Exoc6	down	-0.98867	8.33451	-5.89698	0.000302101	0.000841948
10433578	Snn	down	-0.990499	8.13532	-4.87749	0.00107075	0.00163865
10458992	C330018D20Rik	down	-0.99324	6.84438	-5.49457	0.000489364	0.00105694
10442224	Zfp948	down	-0.994135	7.25261	-6.176	0.000218925	0.000703385
10462922	Plce1	down	-0.997012	6.84083	-5.32699	0.000602116	0.00116144
10513922	Rasef	down	-0.998048	6.23957	-5.31864	0.000608431	0.00116828
10434105	Scarf2	down	-1.00105	8.27865	-8.32601	2.46268e-05	0.000224704
10512030	3110043O21Rik	down	-1.00115	7.05555	-9.61149	8.18996e-06	0.000150198
10387029	Dnah9	down	-1.00227	6.84789	-5.95945	0.000280842	0.000809914
10439651	Cd200	down	-1.00261	7.1959	-5.93776	0.000288031	0.000820653
10423471	Ctnnd2	down	-1.00322	7.40177	-8.52982	2.0498e-05	0.000213786
10516735	Tinagl1	down	-1.00629	8.32866	-10.5939	3.82938e-06	0.000112942
10493798	S100a16	down	-1.00742	8.52341	-7.42602	5.79544e-05	0.000362922
10502052	Alpk1	down	-1.00949	6.35212	-11.7267	1.71454e-06	9.26752e-05
10483249	Galnt3	down	-1.01033	6.8258	-9.06946	1.28229e-05	0.0001837
10339192	NA	down	-1.01215	7.80121	-5.93765	0.000288067	0.000820653
10352439	Susd4	down	-1.01427	7.24663	-4.96845	0.000950793	0.00151273
10452404	Nudt12	down	-1.01449	6.19867	-8.75852	1.67538e-05	0.000197893
10451054	Enpp4	down	-1.02065	9.39386	-5.07624	0.000827178	0.00140321
10378697	Myo1c	down	-1.02317	8.69635	-8.91326	1.46522e-05	0.000194166
10466304	Dtx4	down	-1.02558	8.38783	-6.78773	0.00011174	0.000501121
10402665	Cdc42bpb	down	-1.02647	7.82498	-10.5462	3.9675e-06	0.000112942
10360914	Lyplal1	down	-1.02853	7.31475	-13.0615	7.24107e-07	7.14946e-05
10590808	Yap1	down	-1.03033	7.78813	-6.64352	0.000130417	0.000537165
10554156	Fam174b	down	-1.03237	7.9498	-5.65989	0.000400344	0.000954111
10386652	Aldh3a2	down	-1.03299	9.6391	-6.96484	9.27177e-05	0.000451436
10540408	Itpr1	down	-1.03622	9.70376	-10.2675	4.89498e-06	0.000115236
10398751	Zfyve21	down	-1.03705	8.47282	-11.0711	2.70563e-06	0.000103625
10412298	Itga1	down	-1.03709	7.25963	-4.86647	0.00108636	0.00164314
10343586	NA	down	-1.0393	6.4209	-6.27387	0.000195997	0.000658758
10369792	Arid5b	down	-1.0397	8.6375	-6.54502	0.000145139	0.000573299
10402808	Jag2	down	-1.04079	8.35751	-6.42808	0.000165036	0.000601575
10411519	Map1b	down	-1.04163	7.5064	-7.36024	6.18872e-05	0.000370408
10416423	5031414D18Rik	down	-1.04317	7.11357	-6.4004	0.000170174	0.000612148
10564343	Tjp1	down	-1.04484	7.22492	-5.48077	0.000497718	0.00106713
10574676	Nol3	down	-1.04843	8.53266	-8.39071	2.32242e-05	0.000221344
10502042	Alpk1	down	-1.04996	6.49525	-8.32168	2.4724e-05	0.000224704
10497490	NA	down	-1.05014	6.21806	-6.09754	0.000239437	0.000746289
10427095	Tenc1	down	-1.05157	7.80064	-4.88345	0.00106241	0.00163582
10576034	Irf8	down	-1.05294	9.67555	-7.35268	6.23576e-05	0.000370408
10606102	Phka1	down	-1.05364	6.58671	-6.29592	0.000191204	0.000650222
10481474	Crat	down	-1.0548	9.43703	-4.92051	0.00101209	0.00158098
10394674	Socs2	down	-1.05664	8.10062	-7.7388	4.26674e-05	0.000309307
10554969	Tenm4	down	-1.05884	7.28137	-11.0156	2.81523e-06	0.000103625
10472549	Bbs5	down	-1.05993	5.98272	-9.45784	9.27927e-06	0.00015883
10427471	Osmr	down	-1.0616	8.49955	-6.14477	0.00022685	0.000716845
10411373	Hexb	down	-1.06697	10.0958	-6.19493	0.000214272	0.000692843
10477920	Myl9	down	-1.06834	7.34264	-5.20096	0.000705533	0.00127567
10534061	Zfp11	down	-1.07255	6.28272	-10.9113	3.03473e-06	0.000107209
10536635	Cped1	down	-1.07731	7.48332	-6.15389	0.000224502	0.000713819
10605437	Pls3	down	-1.08224	7.34295	-6.20878	0.000210935	0.000689904
10501608	Vcam1	down	-1.083	10.44	-6.27471	0.000195813	0.000658758
10505064	Tmem38b	down	-1.08522	7.2237	-5.68791	0.000387093	0.000936184
10513061	Ctnnal1	down	-1.0866	7.68007	-8.66578	1.81721e-05	0.00020176
10467258	Myof	down	-1.08677	8.42569	-5.38536	0.000559912	0.00112862
10345580	Inpp4a	down	-1.0878	8.0646	-8.31598	2.48526e-05	0.000224878
10538290	Snx10	down	-1.08852	7.62648	-7.30506	6.54134e-05	0.000381292
10569569	Cttn	down	-1.08893	8.13886	-9.94613	6.27591e-06	0.000131999
10384233	Tns3	down	-1.09058	9.31739	-7.58819	4.93861e-05	0.000334782
10558631	5830411N06Rik	down	-1.09093	7.22704	-6.85063	0.000104532	0.000483494
10565204	Bnc1	down	-1.09167	6.50887	-9.91672	6.42246e-06	0.000131999
10468795	Rab11fip2	down	-1.09286	8.46316	-6.20391	0.0002121	0.000691171
10338112	NA	down	-1.09417	7.26333	-7.85764	3.80769e-05	0.0002844
10423770	Grhl2	down	-1.09901	6.92481	-6.37246	0.000175535	0.000623788
10414993	A630038E17Rik	down	-1.0999	7.68137	-10.2758	4.86428e-06	0.000115236
10521832	Pi4k2b	down	-1.10551	6.51711	-10.2448	4.9805e-06	0.000115236
10520318	Dpp6	down	-1.10594	6.68223	-9.51917	8.82623e-06	0.000156285
10454039	Impact	down	-1.10739	10.3463	-8.30762	2.50424e-05	0.000225601
10430145	Rbfox2	down	-1.10986	7.71646	-12.5566	9.934e-07	7.54783e-05
10476759	Rin2	down	-1.12634	8.34498	-6.51615	0.000149795	0.000579771
10604564	Gpc4	down	-1.12895	6.74583	-9.00072	1.35947e-05	0.000186567
10388591	Cpd	down	-1.13015	8.00805	-5.85215	0.000318439	0.000856118
10443463	Cdkn1a	down	-1.1302	9.17718	-7.06639	8.34405e-05	0.000433464
10593225	Zbtb16	down	-1.13527	8.06328	-7.59213	4.91963e-05	0.000334664
10414866	NA	down	-1.13672	6.99748	-8.52956	2.05029e-05	0.000213786
10584435	Vwa5a	down	-1.1374	9.17827	-8.35742	2.39346e-05	0.000222451
10395163	Lamb1	down	-1.14006	7.75709	-10.55	3.95617e-06	0.000112942
10494889	Dennd2c	down	-1.1403	7.37195	-5.03904	0.000867748	0.00143854
10340079	NA	down	-1.14304	7.19011	-7.0598	8.40109e-05	0.000433464
10358816	Lamc1	down	-1.15185	8.04038	-9.04481	1.30939e-05	0.0001837
10503098	Lyn	down	-1.1527	9.17532	-6.36373	0.000177249	0.000627706
10372121	Tmtc3	down	-1.15418	8.5002	-4.98812	0.000926814	0.00149308
10392183	Ern1	down	-1.1542	8.11188	-10.8741	3.11768e-06	0.000107209
10357833	Atp2b4	down	-1.15484	7.69475	-6.50028	0.000152423	0.000579771
10476939	Zfp937	down	-1.15772	8.52812	-5.50757	0.000481636	0.00105019
10512688	Fbxo10	down	-1.15905	7.73821	-5.13227	0.000769923	0.00134817
10552125	Pepd	down	-1.16266	8.79836	-13.6641	5.03634e-07	6.37073e-05
10343703	NA	down	-1.16279	5.36008	-5.34213	0.000590848	0.00115386
10526493	Myl10	down	-1.16875	8.1612	-6.05275	0.000252082	0.000764809
10515028	Zfyve9	down	-1.17394	6.18748	-8.2524	2.63377e-05	0.000232179
10338387	NA	down	-1.17426	8.7518	-8.1163	2.98587e-05	0.000251351
10590909	Endod1	down	-1.17437	7.83916	-5.76629	0.0003525	0.000890571
10415013	NA	down	-1.17651	10.3784	-4.94969	0.000974285	0.00154174
10592471	Gramd1b	down	-1.17865	8.72453	-5.35332	0.000582666	0.00115077
10339373	NA	down	-1.17945	6.56271	-8.58054	1.95939e-05	0.000209083
10584615	Pvrl1	down	-1.18166	8.50123	-5.09813	0.000804282	0.00138011
10462091	Klf9	down	-1.19597	8.04531	-5.49669	0.000488091	0.00105642
[truncated: 57 more rows]

## Sheet:  ISP_specific
Table S1, related to Figure 2. List of genes differentially regulated in Vav1–/– T cells tumors.
List of genes up- and downregulated in the transcriptome specific for CD8+ tumor cells from Vav1-deficient mice.
Probeset	Gene symbol	Pattern in CD8+ tumor cells	Expression change (log2FC)	Average expression (log2)	Moderated t-statistic	p value	Adjusted p value
10554588	Sh3gl3	up	2.33282	8.12341	9.64074	2.06463e-05	0.000599326
10375956	Fstl4	up	2.10919	7.08263	4.90156	0.00155065	0.00343197
10551638	Lgals7	up	1.95568	8.01477	9.71672	1.95685e-05	0.000599326
10504606	Aldh1b1	up	1.80413	8.81423	12.3798	3.65646e-06	0.000436425
10377319	Myh10	up	1.7619	8.26487	15.799	6.52769e-07	0.000381756
10470913	Pkn3	up	1.72802	7.69899	17.6993	2.90267e-07	0.000381756
10524327	Mn1	up	1.71149	8.23558	7.69338	9.38987e-05	0.000963132
10589087	Prkar2a	up	1.69463	8.05388	8.45926	4.99916e-05	0.000843797
10469936	Nrarp	up	1.66607	7.59062	5.87562	0.00052507	0.00197421
10555510	Pde2a	up	1.58887	8.19085	11.1312	7.67392e-06	0.000580641
10359701	Tbx19	up	1.54832	8.18344	11.5126	6.07186e-06	0.000563671
10568731	NA	up	1.45563	9.32686	7.22	0.000142266	0.00110363
10418506	Stab1	up	1.45499	8.2525	5.62628	0.000684594	0.00225337
10393379	Mxra7	up	1.37933	8.6364	5.70458	0.000629337	0.00215497
10521583	Drd5	up	1.30177	6.08865	7.35507	0.000126091	0.00105073
10507273	Pik3r3	up	1.29443	9.11152	8.06333	6.88267e-05	0.000905449
10456184	Apcdd1	up	1.27661	8.56723	9.84267	1.79187e-05	0.000599326
10598794	NA	up	1.2165	9.2494	6.93461	0.000184683	0.00120455
10447130	Pkdcc	up	1.21402	7.5893	9.6207	2.09415e-05	0.000599326
10440091	Col8a1	up	1.19746	7.06602	4.05383	0.00443663	0.00664301
10571233	Fut10	up	1.19213	7.4508	10.6492	1.04258e-05	0.000599326
10481962	Hc	up	1.1766	6.73673	4.25784	0.00341159	0.00563874
10601701	Tmem35	up	1.16882	7.02016	7.66156	9.64956e-05	0.000965534
10361169	Hhat	up	1.15901	7.25668	5.35252	0.000924567	0.00260738
10512757	Hemgn	up	1.12951	7.37291	7.74288	9.00135e-05	0.000961742
10582275	Slc7a5	up	1.10927	10.538	4.55438	0.00235465	0.00441101
10346747	Cyp20a1	up	1.10815	7.93081	9.85508	1.77647e-05	0.000599326
10560945	Grik5	up	1.09567	7.9309	8.73522	4.02983e-05	0.000774005
10369688	Tet1	up	1.052	8.32642	10.3896	1.23601e-05	0.000599326
10361007	Smyd2	up	1.04837	9.37323	5.89539	0.000514316	0.00196362
10545271	Thnsl2	up	1.03784	7.43759	8.28075	5.76529e-05	0.000859863
10572949	Nr3c2	up	1.02811	6.79281	7.015	0.000171452	0.00118387
10560624	Apoe	up	1.02733	12.1397	13.0492	2.52649e-06	0.000381756
10574427	Impdh2	up	1.0246	8.12461	5.02488	0.00134241	0.00311983
10361956	Map7	up	1.01871	8.37402	7.96564	7.46242e-05	0.000922113
10546510	Lrig1	up	1.0041	9.69101	4.24195	0.00348137	0.00568828
10564818	Anpep	up	1.00241	8.60038	12.9124	2.72078e-06	0.000381756
10597413	Crtap	up	0.996918	8.2497	10.0125	1.59369e-05	0.000599326
10542355	Emp1	up	0.992253	9.87755	7.07173	0.000162755	0.00116316
10505374	Col27a1	up	0.988325	8.65571	8.92943	3.47451e-05	0.000712171
10607868	Tlr8	up	0.973938	7.31372	8.13933	6.46652e-05	0.000893022
10428176	Snx31	up	0.97208	7.04435	4.91064	0.00153416	0.00340902
10565996	Inppl1	up	0.970975	7.99817	8.6552	4.28718e-05	0.000795987
10517513	C1qc	up	0.964643	10.4421	6.53838	0.000269046	0.00143634
10445293	Pla2g7	up	0.964031	9.38726	8.42183	5.14981e-05	0.000852012
10494945	Syt6	up	0.95898	7.13755	4.62652	0.00215577	0.0042064
10489891	B4galt5	up	0.954282	9.22085	7.95771	7.51188e-05	0.000922113
10590149	Xylb	up	0.953174	7.28352	7.56456	0.000104922	0.00100205
10585338	Kdelc2	up	0.944889	6.74929	5.03079	0.00133323	0.00311983
10590267	Snora62	up	0.944575	8.25502	4.6175	0.0021796	0.00422532
10547396	Wnt5b	up	0.939767	8.2025	10.0248	1.58035e-05	0.000599326
10590957	Fut4	up	0.938973	6.43702	6.63271	0.00024562	0.00135904
10368289	Enpp1	up	0.934331	7.73329	6.10458	0.000414347	0.00176684
10586357	Cilp	up	0.931093	6.35357	3.63182	0.00779146	0.0101005
10560608	Apoc2	up	0.918473	7.05349	9.85026	1.78244e-05	0.000599326
10565137	Fsd2	up	0.913331	6.57574	9.52452	2.24269e-05	0.000599326
10354753	Boll	up	0.909584	6.9763	4.011	0.00469189	0.00685928
10582501	Fanca	up	0.905968	8.9121	6.51383	0.000275546	0.00145708
10397002	Sipa1l1	up	0.901304	10.7078	5.86554	0.000530656	0.00198373
10517508	C1qb	up	0.896855	10.9712	5.42351	0.000854449	0.00250647
10536917	Smo	up	0.894043	10.2359	9.77026	1.8847e-05	0.000599326
10505326	Rgs3	up	0.890202	8.16474	8.42832	5.12334e-05	0.000852012
10601385	Tlr13	up	0.889779	8.20991	7.50482	0.000110522	0.0010075
10409464	Dbn1	up	0.877267	8.08739	4.70581	0.00195825	0.00398237
10380862	Ppp1r1b	up	0.873653	7.76976	10.3977	1.22944e-05	0.000599326
10475965	Polr1b	up	0.873421	9.7806	5.88975	0.000517358	0.00196864
10558001	Inpp5f	up	0.871469	7.77172	9.92799	1.68903e-05	0.000599326
10596747	Sema3f	up	0.863724	8.24527	7.48	0.000112946	0.0010075
10565634	Myo7a	up	0.86266	7.99124	8.27877	5.7745e-05	0.000859863
10573713	Heatr3	up	0.862582	8.34762	6.76984	0.000215523	0.00127257
10528507	Pus7	up	0.859409	9.47385	4.49932	0.00251998	0.00459703
10607475	Prdx4	up	0.8542	7.50114	4.62796	0.002152	0.00420584
10425686	Ccdc134	up	0.852885	9.74547	9.75015	1.91145e-05	0.000599326
10378508	Tsr1	up	0.843449	9.43372	7.40466	0.000120678	0.00105073
10384474	Pno1	up	0.842358	9.77311	7.38743	0.000122529	0.00105073
10398717	Trmt61a	up	0.835086	8.2068	7.94766	7.57506e-05	0.000922113
10498595	Snrpd2	up	0.834757	9.74786	8.46792	4.96502e-05	0.000843797
10367073	Snrpd2	up	0.833524	10.8994	7.44494	0.000116473	0.00102977
10555205	Gdpd5	up	0.831125	7.58789	13.8774	1.63735e-06	0.000381756
10384691	0610010F05Rik	up	0.827259	8.09437	5.57804	0.000721313	0.00233385
10399299	Fam228b	up	0.821257	5.85173	6.21049	0.000372142	0.00167953
10399234	Efr3b	up	0.820721	7.15922	4.79115	0.00176761	0.00370857
10550059	2310014L17Rik	up	0.813372	7.11054	6.61923	0.000248823	0.00136771
10525516	Wdr66	up	0.811072	6.73891	5.15185	0.00115976	0.00288463
10432157	Lalba	up	0.807547	6.23918	9.75696	1.90234e-05	0.000599326
10591660	Epor	up	0.80568	7.20321	4.23618	0.00350706	0.00570624
10438975	Xxylt1	up	0.805171	8.21657	5.71533	0.000622148	0.00213839
10517706	Mrto4	up	0.80284	8.43179	6.69812	0.000230716	0.0013188
10517517	C1qa	up	0.802004	9.60859	6.1473	0.00039671	0.00172747
10393047	Galk1	up	0.798139	8.79844	13.2911	2.22004e-06	0.000381756
10539702	Fam136a	up	0.795774	8.44906	4.67139	0.00204143	0.00405134
10462346	Rcl1	up	0.79502	9.52918	6.54059	0.000268469	0.00143634
10371676	Utp20	up	0.791907	9.11874	6.04929	0.000438477	0.0018181
10354247	Fhl2	up	0.791474	7.183	9.26542	2.70555e-05	0.000636757
10360040	Fcgr3	up	0.785068	8.63663	5.73902	0.000606622	0.00209869
10452485	Rab31	up	0.780658	8.24865	4.59699	0.00223487	0.00428025
10522009	Pgm1	up	0.780379	8.96714	6.19821	0.00037678	0.00167953
10546706	Rybp	up	0.776145	9.94764	8.40617	5.21435e-05	0.000854232
10565890	Dnajb13	up	0.775083	7.42834	6.52314	0.00027306	0.00144874
10402096	Ttc7b	up	0.773381	9.80961	4.60484	0.00221354	0.00427115
10443421	Brpf3	up	0.772625	8.66808	10.9971	8.34658e-06	0.000580641
10595614	Snhg5	up	0.772102	9.91427	5.24151	0.00104736	0.00276047
10524169	Pole	up	0.769752	10.207	6.36027	0.0003204	0.00153847
10399636	Mrto4	up	0.769238	10.2296	6.031	0.000446807	0.00182994
10424543	Wisp1	up	0.768988	6.31298	4.65169	0.00209079	0.00411508
10355567	Tmbim1	up	0.768474	8.72338	8.49301	4.86756e-05	0.000843797
10368508	Cenpw	up	0.765389	7.38716	3.78553	0.00632727	0.00847865
10546710	Shq1	up	0.760223	8.55908	5.21565	0.00107848	0.00278538
10355742	Abcb6	up	0.759943	7.44479	7.8225	8.41373e-05	0.000946506
10422280	Abcc4	up	0.758847	9.02734	8.78569	3.87648e-05	0.000758886
10466923	Gm10136	up	0.758181	9.7547	3.11061	0.0161768	0.0187979
10477595	a	up	0.758173	7.80214	7.80684	8.52581e-05	0.000946506
10375880	Nhp2	up	0.75744	9.3154	7.50619	0.00011039	0.0010075
10383025	C1qtnf1	up	0.754752	7.74839	4.90901	0.00153711	0.00341103
10447589	Fbl	up	0.752998	10.6841	8.35767	5.42007e-05	0.000859863
10431424	Plxnb2	up	0.751309	8.81037	11.119	7.7323e-06	0.000580641
10401968	Galc	up	0.748597	7.72565	8.06669	6.86367e-05	0.000905449
10530652	Scfd2	up	0.74669	7.65359	9.97507	1.63514e-05	0.000599326
10535852	Slc7a1	up	0.744953	9.33466	4.11447	0.0041007	0.00630964
10515943	Ctps	up	0.741485	8.96047	7.95619	7.5214e-05	0.000922113
10585932	Pkm	up	0.738552	11.2616	5.55495	0.000739649	0.00235869
10369783	Zfp365	up	0.735762	6.48348	6.48585	0.000283167	0.00147866
10588522	Rrp9	up	0.733864	8.7049	5.97413	0.000473835	0.00190331
10414522	Apex1	up	0.73266	9.41622	7.54298	0.000106908	0.0010075
10574727	Slc9a5	up	0.729231	7.13183	5.46954	0.000812143	0.00248097
10346634	Nop58	up	0.728633	10.332	5.83541	0.000547733	0.00200121
10478355	Mybl2	up	0.726543	9.65191	4.8389	0.00166992	0.00357747
10524450	Ung	up	0.720498	8.50358	7.29959	0.000132472	0.0010798
10507851	Pabpc4	up	0.719973	10.0653	7.97884	7.38098e-05	0.000922113
10498053	Mgarp	up	0.718943	5.15567	5.09861	0.00123277	0.00299258
10370422	Pwp2	up	0.718319	8.64179	8.07803	6.79991e-05	0.000905449
10394791	NA	up	0.716415	6.32062	11.9099	4.79295e-06	0.000471119
10563411	Grwd1	up	0.715636	8.15769	5.26963	0.00101463	0.00269976
10536541	St7	up	0.71498	8.05651	7.90107	7.87573e-05	0.000926785
10481772	Garnl3	up	0.713927	6.91976	6.69241	0.000231975	0.0013188
10544644	Dfna5	up	0.709414	5.06678	5.87486	0.000525493	0.00197421
10500630	Ttf2	up	0.708376	8.63361	4.49169	0.00254387	0.00462428
10484920	Ptpmt1	up	0.708059	8.9815	4.68053	0.00201897	0.00404637
10378088	Mybbp1a	up	0.70775	10.1156	7.77289	8.77467e-05	0.000952109
10386604	Shmt1	up	0.706967	9.21322	4.23235	0.00352427	0.00571199
10388018	Dhx33	up	0.704616	8.75516	6.96029	0.000180335	0.00120455
10520650	Cad	up	0.704393	9.56391	7.12154	0.000155524	0.00114309
10533131	Plbd2	up	0.704385	8.72948	5.33879	0.000938852	0.00263486
10531383	Sdad1	up	0.703913	8.35447	8.12426	6.54676e-05	0.000896692
10356470	Glrp1	up	0.703308	5.28258	4.59651	0.00223618	0.00428025
10516303	NA	up	0.703282	6.94205	10.9581	8.55461e-06	0.000580641
10393594	Rbfox3	up	0.703278	6.57145	6.08474	0.000422834	0.00178423
10606714	Gla	up	0.703188	8.67856	5.4976	0.000787487	0.00243447
10393887	Pycr1	up	0.701865	7.56994	4.67286	0.00203781	0.00405134
10456556	Stard6	up	0.700152	6.17619	4.76211	0.00183008	0.00378473
10379840	Myo19	up	0.697969	8.64086	7.67851	9.51028e-05	0.000963132
10575102	Cirh1a	up	0.697546	10.3067	7.85115	8.2129e-05	0.00094159
10492689	Pdgfc	up	0.693925	7.83662	4.75062	0.00185546	0.00381833
10561806	Mif	up	0.693917	11.1854	5.77292	0.000585142	0.00207155
10581188	4931428F04Rik	up	0.693106	7.64278	8.23361	5.98909e-05	0.000870241
10393431	Tk1	up	0.691854	9.69576	4.71283	0.00194174	0.00396172
10607848	Egfl6	up	0.689415	5.4948	5.44087	0.00083821	0.00249772
10560103	Rps8	up	0.687817	9.50095	6.43395	0.000297936	0.00148612
10568392	Rgs10	up	0.687665	12.0772	5.98071	0.000470615	0.00189494
10389134	Slfn9	up	0.686968	9.16893	3.88626	0.00553085	0.00766336
10417070	Ipo5	up	0.686819	11.0171	6.1164	0.000409382	0.00176309
10565958	P2ry6	up	0.686172	7.84037	6.13647	0.0004011	0.00173542
10386402	Zkscan17	up	0.686161	8.91544	5.7762	0.000583112	0.00207102
10405263	Simc1	up	0.684009	8.85787	5.44936	0.000830395	0.00249118
10503723	Mdn1	up	0.683412	9.67896	5.15071	0.00116127	0.00288463
10485483	Nat10	up	0.682053	9.60673	4.22722	0.0035474	0.00573834
10551724	Yif1b	up	0.680937	9.9127	4.58795	0.0022597	0.00432031
10521555	Lyar	up	0.680044	9.51217	3.88501	0.00554	0.00766336
10367931	Ltv1	up	0.677141	9.20371	7.5892	0.000102706	0.000997804
10456653	Myo5b	up	0.67615	7.15072	5.15417	0.00115668	0.00288463
10513630	Ambp	up	0.67549	5.71072	5.17908	0.00112426	0.0028541
10422518	Tmtc4	up	0.673086	8.21153	9.16793	2.90686e-05	0.000674635
10465521	Plcb3	up	0.670868	8.98938	5.95781	0.000481924	0.00192296
10557058	Polr3e	up	0.669104	8.31386	5.55637	0.000738513	0.00235869
10547621	Apobec1	up	0.668339	9.89694	7.13929	0.000153035	0.0011424
10453254	Cox7a2l	up	0.66535	8.92498	6.65664	0.000240044	0.00133705
10447356	Socs5	up	0.664158	8.7791	9.49208	2.29544e-05	0.000599326
10588942	Lamb2	up	0.664052	8.10777	6.92602	0.000186161	0.00120455
10369630	Ddx21	up	0.661016	10.723	9.40795	2.43889e-05	0.000609044
10366796	Mettl1	up	0.658934	8.53099	7.23693	0.000140117	0.00110363
10603387	Hdac6	up	0.65879	8.73653	6.97978	0.000177113	0.00119337
10453636	Svil	up	0.657694	9.54368	9.50262	2.27816e-05	0.000599326
10553336	Zdhhc13	up	0.656997	10.2051	8.30774	5.6414e-05	0.000859863
10550915	Cadm4	up	0.656894	7.38887	6.84225	0.000201311	0.00124589
10505028	NA	up	0.656527	8.88667	8.054	6.93581e-05	0.000905449
10370021	Mif	up	0.65553	10.3245	3.88548	0.00553655	0.00766336
10552622	2410002F23Rik	up	0.65205	8.83193	6.27043	0.000350392	0.0016219
10377605	Tmem256	up	0.649712	8.30898	3.56518	0.00853637	0.0108971
10346594	Cdk15	up	0.648989	6.2713	5.42903	0.000849248	0.00250647
10534102	Gusb	up	0.648116	9.09973	7.26361	0.000136802	0.00109902
10597377	Fbxl2	up	0.647403	7.91448	7.56434	0.000104942	0.00100205
10439762	Ahcy	up	0.646604	8.5353	4.04151	0.00450851	0.00672654
10530319	Atp8a1	up	0.645694	11.0062	7.1184	0.00015597	0.00114309
10525086	Slc8b1	up	0.645094	8.5829	7.72934	9.10579e-05	0.000961742
10441107	Psmg1	up	0.644237	9.80626	6.62165	0.000248244	0.00136771
10373814	Pes1	up	0.642802	8.99068	8.31816	5.59438e-05	0.000859863
10593526	Atm	up	0.641222	9.69664	6.68085	0.000234549	0.00131964
10446693	Wdr43	up	0.641155	10.7725	6.17554	0.000385515	0.00169973
10467653	Rrp12	up	0.640436	8.29019	7.9852	7.34211e-05	0.000922113
10434668	Tmem97	up	0.639848	10.2685	6.86522	0.000197024	0.00123709
10365450	Pwp1	up	0.639811	10.0741	6.79024	0.000211409	0.00125271
10470696	Med27	up	0.636039	9.954	6.36544	0.000318765	0.00153503
10582390	Aprt	up	0.634738	9.00402	8.84202	3.71301e-05	0.000747522
10443836	Rrp1b	up	0.634159	8.6883	3.86392	0.00569759	0.00781664
10585610	Ptpn9	up	0.631928	8.80775	7.47913	0.000113032	0.0010075
10542460	Dera	up	0.629025	10.4271	5.21891	0.00107451	0.00277942
10480249	Ptpla	up	0.627071	8.27654	5.56971	0.000727871	0.00234802
10501179	Rpl13	up	0.626924	7.53046	2.94305	0.0206112	0.0233976
10418905	Fam35a	up	0.623806	7.58422	7.12875	0.000154508	0.0011424
10512830	Anks6	up	0.623333	6.60768	4.24659	0.00346084	0.00567523
10601390	Pgk1	up	0.622337	11.7081	5.66079	0.000659606	0.00222218
10527694	B3galtl	up	0.622155	9.04992	9.58959	2.14096e-05	0.000599326
10479099	Npepl1	up	0.621254	9.93106	7.03827	0.000167824	0.00117336
10463402	NA	up	0.620941	7.73347	5.10192	0.00122808	0.00299258
10381211	Naglu	up	0.6207	7.6598	5.45508	0.000825178	0.00249001
10359504	Dnm3os	up	0.620485	4.33384	5.56208	0.000733938	0.00235869
10449452	Fkbp5	up	0.619781	11.7249	3.68531	0.00724415	0.00953148
10495945	4930422G04Rik	up	0.618843	8.63968	4.9483	0.00146779	0.00331891
10513020	Ikbkap	up	0.617765	9.37809	6.32858	0.00033064	0.00156946
10435329	Ccdc14	up	0.617077	7.50631	5.64917	0.000667903	0.00223213
10571975	NA	up	0.616835	8.39015	5.42959	0.000848723	0.00250647
10474870	Rpusd2	up	0.616521	8.06718	5.0583	0.00129143	0.00307843
10514275	Ptplad2	up	0.616339	6.34285	8.47134	4.95162e-05	0.000843797
10367076	Prim1	up	0.614886	10.1996	4.56602	0.00232123	0.00438775
10375501	Snord95	up	0.613153	9.22988	5.50846	0.000778175	0.00241249
10400805	Nin	up	0.612718	9.5952	4.90013	0.00155326	0.0034332
10563014	Prmt1	up	0.612291	9.48192	5.54278	0.00074953	0.00237334
10550601	Snrpd2	up	0.609429	10.8088	6.50468	0.000278012	0.00146087
10439532	Qtrtd1	up	0.60859	8.55548	4.92917	0.0015011	0.0033669
10440929	Gart	up	0.608527	10.5957	6.49602	0.000280368	0.00146864
10465912	Fen1	up	0.608174	8.81539	5.38595	0.000890784	0.00257494
10541799	Lpar5	up	0.608154	8.53489	7.90861	7.82616e-05	0.000926785
10352242	Parp1	up	0.608113	10.0667	5.83749	0.000546538	0.00200121
10429908	Bop1	up	0.606695	9.73498	7.3474	0.000126952	0.00105073
10607317	Tsr2	up	0.604377	9.19807	5.39351	0.000883337	0.00256547
10437040	Chaf1b	up	0.603836	9.62686	4.74481	0.00186846	0.00383563
10572432	Isyna1	up	0.602941	9.4078	4.70698	0.00195548	0.00398237
10474725	Eif2ak4	up	0.60291	8.29179	4.57704	0.00229009	0.00435312
10516590	Zbtb8a	up	0.602507	7.63356	6.65999	0.000239277	0.00133705
10590972	Mif	up	0.602456	12.0459	4.24955	0.00344782	0.00567523
10539042	Polr1a	up	0.60142	9.434	6.28606	0.000344958	0.0016033
10436232	Rpl24	up	0.600999	8.15481	4.54225	0.00239001	0.00444864
10583942	Thyn1	up	0.600583	10.0042	5.09328	0.00124035	0.00299588
10530806	Ppat	up	0.600027	9.89321	5.01096	0.00136429	0.00314879
10440800	Urb1	up	0.599836	8.77281	4.13249	0.00400627	0.00621585
10399882	Dus4l	up	0.599232	8.42121	4.95368	0.00145857	0.00330254
10533529	Camkk2	up	0.596993	8.39928	6.43864	0.000296566	0.00148612
10393509	Usp36	up	0.594674	8.86558	7.96378	7.47404e-05	0.000922113
10490212	Ctsz	up	0.594048	11.2533	7.00573	0.000172923	0.00118911
10535927	Nme2	up	0.592833	11.0014	3.86994	0.00565211	0.00777979
10511629	Gm10136	up	0.592506	11.9406	5.16284	0.00114528	0.00287387
10470775	Cercam	up	0.591451	7.70504	5.35181	0.000925298	0.00260738
10415844	Ctsb	up	0.589722	11.52	6.38583	0.0003124	0.00151394
10582337	Piezo1	up	0.588571	9.21849	6.69379	0.000231669	0.0013188
10479811	Mcm10	up	0.587639	9.4151	4.01341	0.00467716	0.00684973
10410209	Rybp	up	0.586396	9.82162	8.51175	4.7962e-05	0.000843626
10582599	Nup133	up	0.584678	9.68592	5.654	0.000664439	0.00222947
10519321	Gm15772	up	0.584463	11.4556	4.49215	0.00254243	0.00462428
10567211	NA	up	0.582933	10.7711	5.14261	0.00117207	0.00289296
10524248	Ddx51	up	0.582036	8.33395	6.47379	0.000286524	0.0014823
10408475	E2f3	up	0.581902	8.40727	5.27506	0.00100844	0.00269191
10495935	4930422G04Rik	up	0.581102	9.81362	4.28946	0.0032773	0.0055079
10433963	Ydjc	up	0.580634	7.40499	3.89424	0.00547256	0.00760154
10575550	Aars	up	0.580151	9.25884	7.77762	8.73946e-05	0.000952109
10493103	Isg20l2	up	0.579523	9.83634	9.04119	3.19429e-05	0.000711688
10368511	Trmt11	up	0.579521	8.14244	5.82297	0.000554962	0.00201159
10505008	Slc44a1	up	0.578574	9.56592	7.66779	9.5981e-05	0.000965534
10583496	Ppan	up	0.576462	9.51582	4.80933	0.00172968	0.00365861
10519183	Atad3a	up	0.576126	8.71183	5.1716	0.00113389	0.00285781
10399677	Cox7a2l	up	0.575438	9.64715	3.99044	0.00482008	0.00698502
10394789	B430203G13Rik	up	0.574612	6.89317	5.85003	0.000539374	0.00199744
10541845	Nop2	up	0.574312	9.64734	3.96455	0.00498696	0.00714072
10436348	Tomm70a	up	0.573246	10.0507	4.47159	0.00260804	0.00471138
10604053	Nkrf	up	0.573212	9.03316	6.32014	0.000333428	0.00156946
10401244	Actn1	up	0.573087	11.1984	5.62018	0.000689125	0.00225514
10458340	Hbegf	up	0.57207	6.98463	6.88663	0.000193121	0.00122237
10532133	Evi5	up	0.571795	7.69743	4.8902	0.00157156	0.00346907
10393569	BC100451	up	0.57072	7.38372	5.54961	0.000743965	0.00236793
10533237	Oas1c	up	0.569552	6.83075	4.14725	0.00393071	0.0061486
10389421	Ints2	up	0.568659	9.26274	6.43907	0.00029644	0.00148612
10447141	Eml4	up	0.568328	10.5852	8.97678	3.35252e-05	0.000712171
10589041	Impdh2	up	0.567713	10.613	4.46752	0.00262124	0.00473013
10524415	Rps28	up	0.567309	9.97354	2.9659	0.0199376	0.0226947
10516640	Eif3i	up	0.567298	10.5674	7.09777	0.000158929	0.0011447
10408477	E2f3	up	0.567034	9.56941	5.92548	0.000498405	0.00194697
10387222	Pfas	up	0.565617	9.28519	5.74305	0.000604022	0.00209869
10422854	Nup155	up	0.564697	10.1306	5.82014	0.000556621	0.00201323
10575074	Tango6	up	0.564533	8.22444	7.34681	0.000127018	0.00105073
10367179	Timeless	up	0.564429	8.25328	6.21037	0.000372185	0.00167953
10394749	Nol10	up	0.564089	8.48341	4.15903	0.00387154	0.00611245
10360806	Capn2	up	0.563149	9.59798	6.7503	0.000219548	0.00128466
10409206	NA	up	0.562188	6.83846	4.80105	0.00174684	0.00367942
10370552	Ppap2c	up	0.561541	7.97735	5.81379	0.000560369	0.00202038
10492229	Rpl13	up	0.560909	8.00781	3.89062	0.00549889	0.00763135
10438585	Tmem41a	up	0.559904	8.94938	5.07467	0.00126724	0.00304685
10375497	NA	up	0.559844	8.93614	6.02091	0.000451473	0.00184003
10448707	Tbl3	up	0.559823	8.49128	7.79922	8.58095e-05	0.000946506
10406250	Rpl37a	up	0.558854	10.763	4.84733	0.0016533	0.00356014
10450063	Rps18	up	0.558687	11.1334	6.41066	0.00030484	0.00150526
10391221	Kat2a	up	0.558417	9.82523	7.30271	0.000132103	0.0010798
10348000	2810459M11Rik	up	0.558341	6.46467	5.93705	0.000492435	0.00193614
10481320	Gtf3c4	up	0.557311	8.8348	7.6241	9.96567e-05	0.000985533
10376312	Larp1	up	0.557061	11.128	5.03763	0.00132269	0.0031086
10576896	Gm9457	up	0.556643	9.1656	4.41504	0.00279824	0.004948
10512949	Abca1	up	0.554248	9.98949	6.98777	0.000175811	0.00119337
10569319	Ctsd	up	0.553852	11.9648	6.09853	0.000416915	0.00176819
10549361	Tm7sf3	up	0.553349	8.5806	6.05591	0.000435507	0.0018148
10440600	Cct8	up	0.551227	10.691	4.70367	0.00196329	0.00398623
10405971	Nsun2	up	0.551159	9.86902	5.76479	0.000590214	0.00207827
10508901	Gpn2	up	0.550086	8.45438	7.07086	0.000162884	0.00116316
10557035	Polr3e	up	0.549787	8.77635	5.44977	0.000830016	0.00249118
10471191	Exosc2	up	0.549083	9.62195	5.34545	0.000931893	0.00262154
10583676	Yipf2	up	0.549077	9.852	6.74505	0.000220644	0.00128466
10411432	Utp15	up	0.54894	9.15717	4.30094	0.00322998	0.00546428
10392098	Ftsj3	up	0.547998	9.09941	4.6793	0.00202197	0.00404637
10573401	Trmt1	up	0.547696	10.0208	4.84983	0.00164841	0.00355878
10407057	Ercc8	up	0.547393	7.22797	4.19465	0.00369835	0.00589689
10488816	Ahcy	up	0.546837	9.99569	5.02529	0.00134176	0.00311983
10389269	Aatf	up	0.546173	9.39126	5.27601	0.00100737	0.00269191
10608699	Noc2l	up	0.545839	9.96947	5.90708	0.000508068	0.00195751
10495111	Wdr77	up	0.545094	10.4121	5.76712	0.00058876	0.00207827
10602840	Sh3kbp1	up	0.544917	11.4791	5.67579	0.000649059	0.00220443
10594015	Ccdc33	up	0.544068	6.98214	4.06716	0.00436032	0.00658779
10495933	4930422G04Rik	up	0.544009	9.24355	4.01585	0.00466221	0.00683381
10409486	Pdlim7	up	0.543257	7.65659	8.60417	4.46093e-05	0.00081024
10389842	Utp18	up	0.542844	9.0805	4.17403	0.00379756	0.0060149
10386125	Gemin5	up	0.541975	9.66291	5.36609	0.000910683	0.00259673
10518300	Tnfrsf1b	up	0.541281	8.76848	5.36697	0.000909797	0.00259673
10398173	Vrk1	up	0.540235	10.797	4.00277	0.0047428	0.00690952
10447395	Msh2	up	0.539108	9.54661	5.47609	0.000806311	0.00246767
10362886	Bend3	up	0.538741	8.02473	5.42294	0.000854989	0.00250647
10463535	Nolc1	up	0.538538	10.1712	5.52159	0.000767077	0.00239139
10392815	AF251705	up	0.53758	8.16779	5.19515	0.00110389	0.00283349
10474159	Apip	up	0.536969	7.87115	4.12323	0.00405452	0.00625009
10553413	Prmt3	up	0.536807	10.0088	6.98016	0.000177052	0.00119337
10459183	Slc26a2	up	0.536465	8.82177	5.24426	0.0010441	0.00276047
10512701	Tomm5	up	0.536271	9.10636	4.45194	0.00267247	0.00478504
10465033	NA	up	0.536101	6.71823	4.93312	0.00149416	0.0033669
10430006	Slc39a4	up	0.536015	7.00227	4.08218	0.00427598	0.00650151
10347193	Atic	up	0.535494	11.0413	5.94112	0.000490356	0.00193614
10448975	Chtf18	up	0.535429	8.4865	3.96225	0.00500211	0.00715014
10510629	Nol9	up	0.535049	9.87236	5.91825	0.000502181	0.00194697
10422655	NA	up	0.534825	9.26272	4.53429	0.00241354	0.00446672
10389245	Tada2a	up	0.533899	9.3307	4.18539	0.00374255	0.00594467
10601178	Itgb1bp2	up	0.533736	7.41266	4.51909	0.00245919	0.00453065
10529584	Man2b2	up	0.53368	9.27654	6.03675	0.000444167	0.00182808
10406031	Lpcat1	up	0.532607	9.11732	5.87439	0.000525748	0.00197421
10377368	Rpl26	up	0.531952	10.7383	5.58644	0.000714761	0.00231916
10575961	Usp10	up	0.531607	10.3476	6.46004	0.000290407	0.00148446
10431726	Yaf2	up	0.531484	9.20078	5.23283	0.00105769	0.00277457
10530832	Noa1	up	0.531368	9.84053	3.62861	0.00782565	0.0101268
10392328	Nol11	up	0.531174	9.61092	4.91534	0.0015257	0.00339926
10546024	Prokr1	up	0.530867	6.24819	4.57535	0.00229484	0.00435312
10516894	Rcc1	up	0.530667	9.23851	4.67682	0.00202807	0.00405134
10455595	Eno1	up	0.530398	11.7902	5.07073	0.00127301	0.00304756
10353420	Mcm3	up	0.530013	9.8989	6.11027	0.000411946	0.00176684
10522465	Snora26	up	0.529797	7.87016	4.21701	0.00359402	0.00577462
10574033	Nup93	up	0.529457	9.59013	6.48035	0.000284692	0.00148155
10606689	Timm8a1	up	0.529393	7.93703	5.49525	0.000789522	0.00243447
10597493	Stt3b	up	0.528344	11.3417	5.9928	0.000464766	0.00188045
10459089	Ndst1	up	0.526414	10.3983	5.04179	0.00131634	0.0031024
10443221	Uhrf1bp1	up	0.525642	7.40073	4.90503	0.00154433	0.00342252
10588294	Topbp1	up	0.525259	11.0849	5.36155	0.000915306	0.00259673
10568217	Dctpp1	up	0.52443	9.70705	4.28628	0.00329055	0.0055158
10582378	Piezo1	up	0.524323	9.58671	6.68961	0.000232596	0.0013188
10510643	Plekhg5	up	0.524087	7.60323	5.556	0.000738809	0.00235869
10415778	Arl11	up	0.523424	7.25688	4.82997	0.00168774	0.00359263
10443131	Itpr3	up	0.522868	9.89961	4.88095	0.00158881	0.00348412
10546163	Mcm2	up	0.522354	11.1294	5.7396	0.000606244	0.00209869
10393648	Sgsh	up	0.521859	8.18618	5.6195	0.000689632	0.00225514
10491551	Exosc9	up	0.520354	9.7354	4.28089	0.00331311	0.00554731
10582376	Piezo1	up	0.520296	9.92919	5.52495	0.000764265	0.00239139
10488806	Eif2s2	up	0.519151	9.57772	4.23287	0.00352192	0.00571199
10438572	2510009E07Rik	up	0.518684	8.35442	5.38296	0.000893755	0.00257494
10405605	Smad5	up	0.518273	10.0209	5.42305	0.000854885	0.00250647
10529425	Nop14	up	0.517972	9.06639	4.43191	0.00273996	0.00486555
10382980	Syngr2	up	0.517824	10.9104	5.00483	0.00137405	0.00316257
10581612	Dhodh	up	0.515477	8.07245	4.30128	0.00322861	0.00546428
10446027	Chaf1a	up	0.515298	9.55341	3.87532	0.00561184	0.00774456
10471701	NA	up	0.512463	7.2306	4.46347	0.00263447	0.00474472
10471139	NA	up	0.512071	7.51406	7.35208	0.000126426	0.00105073
10512165	Nol6	up	0.510857	9.62869	7.92303	7.73237e-05	0.000922913
10532463	Pus1	up	0.510409	8.61207	3.90479	0.00539651	0.00751043
10531187	Adamts3	up	0.506766	7.4952	4.81709	0.00171378	0.00362956
10594277	Paqr5	up	0.506758	7.5923	5.51226	0.000774948	0.00240695
10361760	Timm8a1	up	0.506157	10.8874	3.4168	0.0104847	0.0128634
10393955	Dus1l	up	0.503761	8.44916	4.7342	0.00189243	0.00387057
10454606	Wdr36	up	0.503738	10.2149	5.7874	0.000576233	0.00205745
10493120	Gpatch4	up	0.503712	7.99879	5.31025	0.000969341	0.00265696
10403511	Heatr1	up	0.503531	9.91432	5.19637	0.00110236	0.00283349
10443438	Pnpla1	up	0.503456	5.76911	5.29768	0.00098311	0.00266337
10553301	Ldha	up	0.503039	12.5206	6.82795	0.000204033	0.00125271
10356018	NA	up	0.502656	6.79493	6.92418	0.000186481	0.00120455
10367436	Cd63	up	0.502217	8.95053	4.50817	0.00249256	0.00456195
10386123	A430005L14Rik	up	0.501651	8.13345	5.66878	0.000653967	0.00220798
10452860	Memo1	up	0.501551	9.00367	5.4405	0.000838552	0.00249772
10582712	Egln1	up	0.499601	9.8854	5.31835	0.000960575	0.00265696
10496302	Manba	up	0.499342	8.96377	4.85732	0.00163385	0.00354107
10592752	Pdzd3	up	0.498502	6.60135	4.48508	0.00256478	0.00464832
10581547	Nob1	up	0.497484	9.80671	5.80306	0.000566758	0.0020323
10503617	Mms22l	up	0.493923	9.23495	5.32494	0.000953518	0.00264234
10375713	Mgat4b	up	0.492377	8.20544	4.76466	0.00182451	0.00378257
10553993	Snrpa1	up	0.491481	10.0315	4.99699	0.00138665	0.00318282
10425903	NA	up	0.491366	12.184	2.78223	0.0260819	0.0290747
10577065	NA	up	0.49048	6.04786	5.98118	0.000470386	0.00189494
10485225	Ext2	up	0.489729	9.20088	6.36909	0.000317615	0.00153391
10388392	Dph1	up	0.489523	8.54189	6.0721	0.000428338	0.0018029
10587892	Atr	up	0.489351	9.19345	5.29277	0.000988544	0.00266661
10386070	Atox1	up	0.489341	9.38732	5.59581	0.000707538	0.00230467
10587558	Dopey1	up	0.489037	9.72647	4.93071	0.00149839	0.0033669
10355813	Ptprn	up	0.488903	7.21207	6.94571	0.000182789	0.00120455
10510809	A430005L14Rik	up	0.488403	7.90177	7.34932	0.000126736	0.00105073
10576210	Rpl13	up	0.487928	10.657	5.31524	0.000963934	0.00265696
10364955	Thop1	up	0.487831	7.4798	4.68121	0.00201731	0.00404637
10596940	P4htm	up	0.487642	7.06705	5.84419	0.000542693	0.00199744
10411974	Ipo11	up	0.487172	10.381	4.14966	0.00391854	0.00614824
10607806	Ofd1	up	0.486972	8.05164	6.20072	0.000375826	0.00167953
10580590	Gapdh	up	0.486578	11.1169	4.28617	0.003291	0.0055158
10385872	Slc22a5	up	0.486569	8.07514	6.87947	0.000194416	0.00122592
10586194	Megf11	up	0.485775	6.9698	4.35768	0.00300684	0.00521747
10389858	Nme2	up	0.485422	10.0303	4.01884	0.00464404	0.00681915
10490028	Zfp64	up	0.48525	9.10272	6.82746	0.000204126	0.00125271
10555179	Prkrir	up	0.482128	9.99865	6.04936	0.000438446	0.0018181
10582229	NA	up	0.481933	9.02681	4.30315	0.00322097	0.00546428
10428238	Ubr5	up	0.481663	10.3965	4.33667	0.00308744	0.00532416
10510546	Eno1	up	0.481191	11.9007	4.64208	0.00211536	0.00415854
10408762	Eef1e1	up	0.480584	10.7138	4.36515	0.00297871	0.00520106
10598085	NA	up	0.479685	7.49406	4.87157	0.00160653	0.00351376
10599498	Utp14a	up	0.4791	8.54051	4.99766	0.00138556	0.00318282
10449163	Pigq	up	0.478642	9.74532	4.59945	0.00222815	0.00427958
10496494	Tspan5	up	0.477961	8.98812	5.60993	0.000696803	0.00227414
10548565	Magohb	up	0.476771	6.91612	4.0056	0.0047252	0.00688989
10384123	Ddx56	up	0.476566	9.85188	4.22294	0.00356686	0.00574757
10582699	2810004N23Rik	up	0.476171	8.05078	4.56908	0.00231255	0.00437629
10521337	Rgs12	up	0.475174	8.69623	5.91966	0.000501441	0.00194697
10525043	Rbm19	up	0.474929	8.38745	4.55712	0.00234675	0.00441101
10570837	Slc20a2	up	0.474925	9.52837	5.94583	0.000487961	0.00193614
10605303	Dnase1l1	up	0.474254	7.06694	5.17219	0.00113313	0.00285781
10430804	Desi1	up	0.474207	12.5001	4.77094	0.00181083	0.00377765
10475378	Casc4	up	0.473458	9.31568	4.13422	0.00399737	0.0062078
10499560	Adam15	up	0.472934	8.15673	6.3217	0.000332912	0.00156946
10565582	Rps8	up	0.472682	11.2911	5.89467	0.000514701	0.00196362
10453766	Thoc1	up	0.472196	8.42778	4.19752	0.0036848	0.00588651
10531340	Rpl13	up	0.471109	11.566	4.34726	0.00304653	0.00526993
10581535	Rps18	up	0.471106	12.2667	5.17201	0.00113336	0.00285781
10525839	Dnah10	up	0.47029	5.81705	5.23853	0.00105089	0.00276542
10572804	1700030K09Rik	up	0.469937	7.86401	4.03335	0.00455674	0.00677431
10442816	Lmf1	up	0.469648	9.36585	4.42359	0.00276853	0.00491106
10354845	Orc2	up	0.469239	9.80378	4.86102	0.0016267	0.00354107
10355152	Fzd5	up	0.469125	7.59561	4.25431	0.00342696	0.00565854
10436442	Fam60a	up	0.468115	9.93302	4.06735	0.00435921	0.00658779
10376230	G3bp1	up	0.467416	10.1481	4.07524	0.00431472	0.00653502
10597288	Mlh1	up	0.467278	8.83113	5.43034	0.000848015	0.00250647
10506571	Dhcr24	up	0.467129	10.6847	4.41916	0.0027839	0.00493309
10461274	Ints5	up	0.46636	8.78714	5.3332	0.000944746	0.00263551
10518069	Efhd2	up	0.466187	9.63293	5.63476	0.000678358	0.00224963
10579125	Gatad2a	up	0.465676	10.0939	5.44151	0.000837623	0.00249772
10400321	Sptssa	up	0.465036	8.82359	5.79373	0.000572381	0.00204807
10410743	Ankrd32	up	0.463653	7.51827	4.0549	0.00443046	0.00663973
10564791	Kif7	up	0.463194	7.74449	7.05631	0.00016507	0.00116878
10608696	Snrnp40	up	0.463148	10.1108	4.74855	0.00186008	0.00382311
10589420	Cdc25a	up	0.462847	10.8432	4.53815	0.00240212	0.00446231
10440661	Rpl13	up	0.46282	8.60115	3.3356	0.0117483	0.0141539
10460573	Eif1ad	up	0.462618	10.2025	4.83222	0.00168323	0.00358939
10514072	Zdhhc21	up	0.459994	10.1126	3.85332	0.0057786	0.0079068
10538420	Gars	up	0.459461	10.5489	3.56217	0.0085718	0.0109187
10356780	Pask	up	0.459159	8.5423	4.08383	0.00426682	0.00649458
10519224	Pusl1	up	0.459057	9.3404	4.98913	0.0013994	0.00320769
10379262	Nf1	up	0.457589	10.0095	4.148	0.00392693	0.0061486
10455472	Dcp2	up	0.457044	9.5457	4.0837	0.00426753	0.00649458
10555568	Rpl31	up	0.457034	7.13751	6.35318	0.000322661	0.00154489
10378802	Blmh	up	0.456633	10.0087	5.05017	0.00130362	0.00309092
10499470	Rusc1	up	0.455691	8.32828	6.13447	0.000401919	0.00173542
10389331	Znhit3	up	0.45518	7.27432	5.3925	0.000884327	0.00256547
10453334	Lrpprc	up	0.454788	10.1157	3.85579	0.00575968	0.00789534
10399965	F730043M19Rik	up	0.454516	7.55176	6.14555	0.000397419	0.00172747
10406205	Erap1	up	0.4537	9.52816	6.60032	0.000253396	0.00137731
10588707	Ifrd2	up	0.453684	9.59107	4.04507	0.00448757	0.00670128
10463751	Pdcd11	up	0.453214	8.72096	4.53771	0.0024034	0.00446231
10513867	NA	up	0.452755	12.0711	4.26762	0.00336943	0.00558564
10413574	Sfmbt1	up	0.451741	8.85685	4.44946	0.00268072	0.00479089
10568461	Rfwd3	up	0.451265	8.91935	2.44007	0.0433584	0.0469552
10392701	Slc39a11	up	0.450306	8.46374	3.52045	0.00907916	0.0113984
10421309	Slc39a14	up	0.450064	8.00852	3.84675	0.0058295	0.00794543
10352725	Tmem206	up	0.449734	9.08035	4.29276	0.00326363	0.00549751
10596931	Wdr6	up	0.449491	9.01518	3.99151	0.00481336	0.00698502
10471519	Tor2a	up	0.448436	9.65432	5.30615	0.000973811	0.00265696
10470427	Wdr5	up	0.448147	9.51982	6.38528	0.000312572	0.00151394
10522627	Cep135	up	0.447604	8.15581	4.88572	0.0015799	0.00347827
10471555	Angptl2	up	0.4471	10.2888	5.20349	0.00109347	0.00281973
10388971	Utp6	up	0.446971	9.5711	4.2761	0.00333333	0.00555334
10470001	Sapcd2	up	0.446834	7.87666	6.31007	0.000336789	0.00158083
10455346	Tcerg1	up	0.446392	10.108	5.29421	0.000986952	0.00266661
10470628	Ddx31	up	0.445913	8.59746	4.44105	0.00270893	0.00481556
10549802	Rps18	up	0.445666	8.22225	5.18994	0.00111045	0.0028343
10451580	Bysl	up	0.445342	8.25181	4.15535	0.00388991	0.00611788
10557992	Bag3	up	0.445217	8.49202	6.85694	0.000198558	0.00123709
10435193	Lmln	up	0.443321	6.78839	4.94485	0.00147374	0.00332786
10466848	D19Bwg1357e	up	0.443247	9.88181	5.15846	0.00115102	0.00287932
10561388	Timm50	up	0.443244	9.23728	5.21959	0.00107368	0.00277942
10404354	Rps18	up	0.443109	12.3083	4.35895	0.00300203	0.00521455
10533875	Ncor2	up	0.4422	9.40302	7.50124	0.000110867	0.0010075
10553324	Tmem86a	up	0.440974	8.11685	4.27296	0.00334666	0.00555891
10407543	NA	up	0.440818	10.2284	3.91276	0.00533985	0.0074726
10476021	Sirpa	up	0.440778	10.1854	4.75248	0.00185132	0.0038145
10466104	Ccdc86	up	0.44025	8.96179	4.27077	0.00335598	0.00556886
10369586	Supv3l1	up	0.439991	8.9919	4.91663	0.00152339	0.00339926
10582821	NA	up	0.439062	12.6988	4.24058	0.00348743	0.00568828
10376292	Larp1	up	0.438199	11.126	4.20956	0.00362839	0.00582107
10434067	Smpd4	up	0.437157	9.77225	4.13639	0.00398618	0.00620766
10434523	Polr2h	up	0.436775	8.77573	6.00739	0.000457812	0.00186132
10587627	Cyb5r4	up	0.436567	9.96977	5.30699	0.000972892	0.00265696
10382542	Nup85	up	0.43583	10.4039	4.13077	0.00401517	0.00622389
10389590	Gdpd1	up	0.435819	9.11148	5.48929	0.0007947	0.00244557
10450704	H2-Bl	up	0.435758	9.12784	5.12542	0.00119538	0.00293748
10368877	Armc2	up	0.435754	6.41771	5.31118	0.000968329	0.00265696
10500685	Atp1a1	up	0.435669	11.7778	5.33599	0.000941799	0.00263486
10357292	Ddx18	up	0.435363	9.33683	5.84983	0.000539485	0.00199744
10546805	Ddx18	up	0.43442	10.4713	4.79524	0.001759	0.00369722
10505276	Slc31a1	up	0.433793	9.11217	5.04659	0.00130904	0.00309608
10532339	Pxmp2	up	0.432	6.82665	5.88682	0.000518946	0.00196864
10602401	Fgd1	up	0.431096	7.25258	5.53011	0.000759969	0.00238257
10386388	Snap47	up	0.430856	8.98205	5.17672	0.00112729	0.0028541
10505465	6330416G13Rik	up	0.430796	8.48217	5.83695	0.000546845	0.00200121
10397530	Slirp	up	0.429615	10.0386	4.53632	0.00240752	0.00446501
10539861	Rpn1	up	0.429426	10.1919	6.73057	0.000223698	0.00129792
10473783	Rapsn	up	0.4289	7.14625	5.71372	0.000623218	0.00213839
10544084	Zc3hav1l	up	0.428346	8.25322	4.58555	0.00226634	0.00432807
10393823	P4hb	up	0.427818	11.1915	6.2254	0.000366595	0.00167531
10365337	NA	up	0.426612	11.7684	3.74703	0.00666375	0.00889387
10366337	Nap1l1	up	0.426224	11.2246	4.33143	0.00310791	0.00533742
10459844	Haus1	up	0.426069	9.56783	3.62125	0.00790472	0.0101998
10516479	Rps28	up	0.425791	11.6238	3.94855	0.00509323	0.00723092
10459158	NA	up	0.425741	8.77137	5.18949	0.00111101	0.0028343
10378768	Rnmtl1	up	0.42516	7.89795	3.67299	0.00736642	0.00964678
10583817	Pigyl	up	0.425003	8.01968	6.45911	0.00029067	0.00148446
10509635	Akr7a5	up	0.424686	9.16228	5.14095	0.0011743	0.00289418
10365297	D10Wsu102e	up	0.42433	9.27683	5.28525	0.000996937	0.00267827
10463371	Wnt8b	up	0.423818	6.28754	4.73975	0.00187983	0.00384951
10412054	Ndufaf2	up	0.423575	7.60001	3.40996	0.0105852	0.0129772
10391431	Aarsd1	up	0.422807	9.11899	3.81118	0.00611331	0.00825816
10545337	Ppia	up	0.42279	8.29109	2.58968	0.0346826	0.0379284
10491385	Actl6a	up	0.421345	11.2614	4.95787	0.00145143	0.00329639
10455780	Gapdh	up	0.421167	9.61181	2.68399	0.0301523	0.0332133
10500582	Wdr3	up	0.421147	9.39532	4.02827	0.0045871	0.00678323
10442454	Pgp	up	0.419329	9.63937	4.14032	0.00396603	0.0061879
10401781	Sptlc2	up	0.418943	10.0271	3.7434	0.00669641	0.00893033
10367973	Aig1	up	0.418098	8.5915	5.31479	0.000964418	0.00265696
10589503	Elp6	up	0.417768	7.88714	4.26263	0.00339087	0.00561004
10444685	Abhd16a	up	0.41734	8.53461	5.9226	0.000499905	0.00194697
10599956	NA	up	0.41566	8.12311	4.92477	0.00150888	0.00337981
10554233	Aen	up	0.41556	8.50603	3.67868	0.00730967	0.00958749
10439276	Fam162a	up	0.414883	9.65774	6.57967	0.000258498	0.00139339
10546294	Nup210	up	0.414835	11.2149	5.3757	0.000900994	0.00258655
10448842	Telo2	up	0.414736	7.91562	6.03867	0.000443291	0.00182808
10505172	Dnajc25	up	0.413788	7.70139	5.59016	0.000711884	0.00231432
10508036	Snip1	up	0.413628	8.67728	6.41396	0.000303851	0.00150526
10582262	Klhdc4	up	0.413368	7.84931	3.36396	0.0112893	0.0136699
10379163	Pigs	up	0.413096	8.76693	4.55495	0.002353	0.00441101
10597515	Rpl24	up	0.413034	10.4219	4.88287	0.00158522	0.00348081
10392096	NA	up	0.412841	7.24791	3.60069	0.00813029	0.0104552
10388517	Gemin4	up	0.412065	8.43518	4.0575	0.00441546	0.00663879
10385034	Rpsa	up	0.41068	10.8937	4.23706	0.00350315	0.00570542
10516695	Tmem39b	up	0.409676	9.13437	5.40614	0.00087104	0.00254015
10382797	Ubald2	up	0.409373	10.8881	3.23915	0.0134641	0.0159791
10572235	Lpar2	up	0.409316	7.78423	3.46072	0.00986246	0.0122075
10458767	Trim36	up	0.408561	5.72024	5.92337	0.000499504	0.00194697
10356305	Htr2b	up	0.407887	5.28883	3.94513	0.00511625	0.00725128
10579776	NA	up	0.407805	9.54217	3.97497	0.00491906	0.00707688
10571728	Rwdd4a	up	0.407482	10.2318	5.45947	0.000821191	0.00248589
10409968	Rps18	up	0.407064	11.549	3.01794	0.0184887	0.0211583
10379875	Rpl13	up	0.406453	9.04064	3.66443	0.00745268	0.00971406
10399290	Fam228a	up	0.404491	5.06748	3.84829	0.00581752	0.0079361
10490706	Znf512b	up	0.403968	8.9514	3.91218	0.00534396	0.0074726
10605028	DXBay18	up	0.402976	6.44899	4.60213	0.00222088	0.00427958
10454095	NA	up	0.402335	6.85149	6.0669	0.000430626	0.00180798
10586039	Tle3	up	0.402331	11.0134	4.79057	0.00176884	0.00370857
10508019	Gnl2	up	0.401323	9.76853	4.20484	0.0036504	0.0058402
10449510	4930539E08Rik	up	0.400738	7.29622	5.19004	0.00111032	0.0028343
10480804	Phpt1	up	0.40032	9.97992	5.10047	0.00123013	0.00299258
10373519	Rpl12	up	0.400241	12.1411	4.45131	0.00267458	0.00478504
10575955	Klhl36	up	0.399572	8.14267	4.78009	0.00179112	0.00374121
10348456	Cops8	up	0.399094	10.2266	5.3082	0.000971566	0.00265696
10464504	Lrp5	up	0.398369	9.27274	3.86588	0.00568279	0.00781559
10470973	Nup188	up	0.398019	10.1615	5.05087	0.00130257	0.00309092
10447042	Ndufaf7	up	0.396678	7.89482	3.82636	0.00599035	0.00811831
10515744	Cdc20	up	0.396431	10.1599	4.69637	0.00198068	0.00401177
10511725	Cyb5r4	up	0.396254	10.0893	4.45498	0.00266239	0.00477345
10465282	Pola2	up	0.395895	9.78388	4.1967	0.00368867	0.00588707
10368504	Rpl12	up	0.395433	12.7684	5.70133	0.000631536	0.00215662
10516427	Ncdn	up	0.39514	9.0452	5.309	0.000970701	0.00265696
10448865	Gnptg	up	0.392895	9.64517	6.39769	0.000308765	0.0015096
10506638	Cdcp2	up	0.39266	6.33269	4.67357	0.00203606	0.00405134
10354741	Rftn2	up	0.392347	6.48447	4.84087	0.00166601	0.0035737
10466925	Ak3	up	0.391546	10.3795	3.99186	0.00481113	0.00698502
10380524	Slc35b1	up	0.390879	10.6825	4.85891	0.00163078	0.00354107
10368935	Qrsl1	up	0.39072	8.18067	5.22392	0.00106841	0.00277816
10523518	Enoph1	up	0.390217	8.01588	4.16955	0.00381948	0.00604246
10537246	Nup205	up	0.38859	10.8635	4.33539	0.00309243	0.00532727
10581800	Rfwd3	up	0.387597	10.5437	3.60103	0.00812656	0.0104552
10579830	Rbmxl1	up	0.386884	11.3103	5.64949	0.000667674	0.00223213
10510604	Dnajc11	up	0.385361	9.04886	3.91061	0.00535511	0.00747631
10529142	Ppm1g	up	0.385356	9.92393	3.84963	0.0058071	0.00793431
10481900	Rabepk	up	0.385282	8.1475	4.22845	0.00354182	0.00573487
10524369	Hps4	up	0.384957	8.32377	4.58306	0.00227326	0.00433323
10417700	NA	up	0.384577	8.2267	4.56084	0.00233605	0.00440301
10404578	Cdyl	up	0.384401	7.20585	4.36146	0.00299258	0.00520808
10439392	Gtf2e1	up	0.383885	8.4742	5.22572	0.00106624	0.00277816
10508759	Rpa2	up	0.383883	10.195	3.31492	0.0120955	0.0145198
10388902	Lgals9	up	0.383178	11.5563	6.16131	0.000391111	0.00171086
10522716	Polr2b	up	0.383101	10.0803	4.41617	0.00279429	0.00494625
10544608	NA	up	0.383013	7.85096	3.99072	0.00481834	0.00698502
10574985	Slc7a6	up	0.383002	10.177	4.52867	0.00243031	0.00449232
10532332	Pgam5	up	0.382717	9.59302	5.3539	0.000923143	0.00260738
10554367	Mesp2	up	0.382564	6.63222	4.35441	0.00301923	0.00522811
10376603	Drg2	up	0.382365	9.72967	5.242	0.00104678	0.00276047
10544273	Clec5a	up	0.379703	5.21413	4.37674	0.00293569	0.00514512
10579769	Gapdh	up	0.37907	9.65035	3.07487	0.01703	0.0197208
10554164	NA	up	0.379013	6.52708	5.00908	0.00136727	0.00315133
10487871	Cenpb	up	0.37787	8.1936	5.30206	0.000978288	0.00265808
10381006	Thra	up	0.376576	9.72345	4.22349	0.00356435	0.00574757
10411393	Rps18	up	0.376157	13.5144	5.49512	0.000789636	0.00243447
10355582	Usp37	up	0.375575	9.19427	3.42238	0.0104034	0.0127788
10568099	Tmem219	up	0.375552	8.7556	4.85261	0.00164299	0.00355626
10433672	Rrn3	up	0.374098	10.612	4.11028	0.00412298	0.00633808
10397719	Tdp1	up	0.374098	10.284	5.5371	0.000754183	0.00237781
10543140	Gm6578	up	0.373954	5.63866	4.62593	0.00215732	0.0042064
10580704	Amfr	up	0.373938	10.0959	4.00892	0.00470471	0.00686599
10406865	Mrps27	up	0.373757	8.05359	4.75792	0.0018393	0.0037991
10459576	Cep76	up	0.373147	9.0383	3.37516	0.0111134	0.013496
10409118	Wnk2	up	0.372937	7.11459	5.23699	0.00105272	0.00276587
10506939	Eps15	up	0.37267	10.3605	4.38399	0.00290911	0.00511159
10573434	Farsa	up	0.372499	9.76764	5.68525	0.000642509	0.00218662
10595604	Syncrip	up	0.372184	11.2949	4.07779	0.00430043	0.00652681
10536176	Ccdc132	up	0.371397	8.26669	3.58064	0.00835696	0.0107172
10475708	Blvra	up	0.371179	8.75827	5.54314	0.000749237	0.00237334
10578145	Erh	up	0.370865	11.0678	3.97464	0.0049212	0.00707688
10513878	Rps18	up	0.370187	12.0015	4.32433	0.00313586	0.00536113
10575763	Gan	up	0.370144	8.60158	4.03404	0.00455265	0.00677431
10392796	Cd300lb	up	0.368973	5.77795	3.99654	0.00478166	0.006954
10448416	Kctd5	up	0.368858	9.29892	5.62704	0.000684037	0.00225337
10496813	Ctbs	up	0.368056	7.37878	5.67264	0.000651256	0.0022074
10528340	Dnajc2	up	0.366383	8.99484	5.90342	0.000510016	0.00195917
10526217	Rfc2	up	0.366087	9.2128	3.54548	0.008771	0.0110949
10497001	Cryz	up	0.365992	7.83186	4.29794	0.0032423	0.00547814
10374060	Ankrd36	up	0.365802	5.93421	5.07083	0.00127286	0.00304756
10460291	Doc2g	up	0.365639	7.67996	3.98918	0.00482806	0.00698502
10477994	Ctnnbl1	up	0.364299	9.77135	5.57705	0.000722084	0.00233385
10352514	Eprs	up	0.364032	10.5209	4.24906	0.00344996	0.00567523
10373407	Esyt1	up	0.363952	10.4429	4.02933	0.00458075	0.00678005
10523541	Mrps18c	up	0.363648	10.4768	3.43995	0.0101516	0.0125283
10449034	Fam173a	up	0.362742	9.18773	4.15236	0.00390494	0.00613267
10355639	Prkag3	up	0.361343	6.91812	4.07473	0.00431757	0.00653502
10593060	Cep164	up	0.360795	8.13791	5.62127	0.000688312	0.00225514
10527213	Daglb	up	0.360699	7.83633	3.95638	0.00504088	0.007181
10496475	Adh5	up	0.360693	10.2673	4.62797	0.00215198	0.00420584
10572663	Pgls	up	0.359755	9.21278	3.78277	0.00635076	0.00849649
10477946	Rpn2	up	0.359595	10.2976	4.13497	0.00399348	0.00620766
10504743	Nans	up	0.358976	9.33074	5.1913	0.00110873	0.0028343
10526302	Tbl2	up	0.358346	8.53892	4.02944	0.0045801	0.00678005
10381361	Aoc2	up	0.357813	8.04263	4.76816	0.00181686	0.00378079
10517568	Gm13011	up	0.357705	6.4373	5.5166	0.000771275	0.0024
10347273	Rpl37a	up	0.35764	12.7491	4.13821	0.0039768	0.00619892
10505282	Prpf4	up	0.356649	9.53572	4.02205	0.00462455	0.00681448
10521261	Htt	up	0.35575	9.89163	3.67173	0.00737906	0.00964821
10541354	A2m	up	0.354158	6.17905	3.74116	0.00671671	0.00893346
10445607	Pex6	up	0.354062	8.96165	3.97349	0.00492866	0.0070815
10372600	Cct2	up	0.353773	12.0759	5.28988	0.000991764	0.00266866
10406287	Ttc37	up	0.352541	9.20567	3.92978	0.00522096	0.00735357
10589113	Nckipsd	up	0.352223	7.43538	4.54201	0.00239071	0.00444864
10406742	Poc5	up	0.352051	8.30968	3.73866	0.00673941	0.00894485
10474860	Chst14	up	0.350864	8.06677	3.74117	0.00671661	0.00893346
10391831	Dcakd	up	0.349689	9.4366	5.30431	0.000975814	0.00265696
10518714	Tmem201	up	0.348815	8.73118	4.31196	0.00318526	0.00542565
10593842	Tspan3	up	0.348079	10.1571	4.24797	0.00345474	0.00567523
10489045	Rpl37a	up	0.347747	12.2871	2.66674	0.0309329	0.0340282
10391567	Tmem101	up	0.347672	6.52032	4.20924	0.0036299	0.00582107
10433618	Shisa9	up	0.346978	7.75587	4.51203	0.00248072	0.00455525
10574204	Arl2bp	up	0.346508	10.7552	4.37493	0.00294236	0.00514837
10434577	Vps8	up	0.345625	8.21731	5.39968	0.00087731	0.00255398
10553831	Gm7367	up	0.344608	9.94869	3.26606	0.01296	0.0154466
10451458	Cnpy3	up	0.344139	9.50382	4.91304	0.00152983	0.00340392
10590253	Rpsa	up	0.34412	11.8797	3.44306	0.0101078	0.0124834
10351138	NA	up	0.343745	8.26496	3.67209	0.00737549	0.00964821
10507539	Elovl1	up	0.343429	10.2145	4.09616	0.00419909	0.00642553
10511661	Otud6b	up	0.343167	9.94545	5.04021	0.00131875	0.0031037
10592114	Foxred1	up	0.342674	8.98447	3.98182	0.00487499	0.00702827
10522606	Exoc1	up	0.342284	9.13977	4.05639	0.00442188	0.00663879
10347992	Spata3	up	0.341655	5.12792	4.57433	0.0022977	0.00435312
10472587	Rpl13	up	0.340938	10.8643	2.40474	0.045714	0.0492826
10464359	NA	up	0.340509	6.01385	4.33211	0.00310523	0.00533742
10540911	Tsen2	up	0.340188	7.06776	3.91054	0.00535556	0.00747631
10564777	Kif7	up	0.339999	7.73836	3.99716	0.00477782	0.006954
10526069	Cct6a	up	0.338361	11.7561	3.85285	0.00578223	0.0079068
10478169	NA	up	0.337721	8.76752	3.53072	0.00895137	0.0112889
10557450	Bola2	up	0.337216	9.07235	3.21606	0.0139133	0.0164421
10604393	Elf4	up	0.336658	10.5077	3.28904	0.0125455	0.0150168
10377982	Kif1c	up	0.335282	6.49595	3.93811	0.00516384	0.00729398
10540860	Atg7	up	0.335205	9.25852	4.55609	0.00234969	0.00441101
10373924	Ascc2	up	0.33495	9.59372	4.27663	0.0033311	0.00555334
10539606	Cct7	up	0.334659	11.3573	3.94195	0.00513774	0.0072694
10512111	Smu1	up	0.333776	9.81241	3.80297	0.00618091	0.0083099
10575861	Hsbp1	up	0.333538	11.1543	4.76307	0.00182799	0.00378473
10537882	Cul1	up	0.333164	10.3948	3.81252	0.00610234	0.00825001
10459962	Atp9b	up	0.332032	9.40146	3.90772	0.0053756	0.00749802
10547540	Mical3	up	0.331945	8.06985	4.169	0.00382219	0.00604246
10583529	Icam4	up	0.331367	6.40124	3.86438	0.00569411	0.00781664
10476093	Nop56	up	0.331174	11.7096	4.02361	0.00461512	0.00681261
10531288	NA	up	0.331145	5.51376	4.63318	0.00213836	0.00419883
10548326	Clec2e	up	0.330655	5.56402	4.03171	0.00456653	0.00678005
10396862	Actn1	up	0.329918	6.15757	3.98637	0.00484594	0.00700481
10456001	Rps14	up	0.329759	11.7046	5.13571	0.00118136	0.0029073
10453678	Zeb1	up	0.329409	10.7319	3.80921	0.00612942	0.00826388
10382830	Gm11744	up	0.328303	6.84554	4.05691	0.00441889	0.00663879
10593095	Cep164	up	0.328044	7.19104	3.55448	0.00866299	0.0109915
10581674	Sf3b3	up	0.327186	11.6378	5.07815	0.00126216	0.00303899
10458398	Hars	up	0.326678	9.59099	3.5644	0.00854558	0.0109005
10388938	Wsb1	up	0.325593	10.1599	4.09348	0.00421373	0.00644203
10456439	Cep192	up	0.324905	10.1696	3.87257	0.00563237	0.00776542
10382756	Unk	up	0.324899	9.38052	4.52137	0.00245229	0.00452294
10451551	Guca1a	up	0.324432	5.72705	4.80034	0.00174833	0.00367942
10561138	Rpl37a	up	0.323521	12.5539	3.9206	0.00528476	0.00742087
10546402	Zfyve20	up	0.322795	8.14509	4.47317	0.00260293	0.00470724
10561194	Snrpa	up	0.322186	10.8809	3.24726	0.0133101	0.0158413
10479672	Tcea2	up	0.322162	6.72103	5.05392	0.00129799	0.00308965
10407346	NA	up	0.32186	5.7938	3.72284	0.00688502	0.00911638
10365260	Txnrd1	up	0.32058	9.47947	3.27458	0.0128047	0.0152942
10445458	Xpo5	up	0.319494	9.49801	4.01021	0.00469676	0.00686039
10374746	Fancl	up	0.31928	8.41788	3.9591	0.00502289	0.00716759
10590933	Piwil4	up	0.318858	5.83193	3.43686	0.0101955	0.0125732
10485344	Api5	up	0.318598	9.73686	4.12807	0.00402925	0.00623414
10345206	NA	up	0.318218	6.30126	3.36203	0.0113201	0.0136972
10434148	NA	up	0.318207	9.36259	3.78391	0.00634103	0.00849027
10441511	Tmem181a	up	0.318072	9.94381	3.47733	0.00963767	0.0119915
10569767	Zfp358	up	0.317879	9.11017	4.14818	0.003926	0.0061486
10572870	Hmgxb4	up	0.316658	9.49678	3.9294	0.00522363	0.00735357
10525766	Gtf2h3	up	0.315859	8.73213	3.72709	0.00684559	0.00907856
10447431	Foxn2	up	0.315712	9.40334	3.52475	0.00902541	0.0113651
10490126	Rps29	up	0.315707	11.9496	4.27329	0.00334526	0.00555891
10535629	Pdap1	up	0.315603	9.14119	3.42224	0.0104053	0.0127788
10401795	Alkbh1	up	0.314902	9.44971	4.30328	0.00322045	0.00546428
10597648	Myd88	up	0.313511	9.54807	4.06233	0.00438778	0.00660539
10544333	Try5	up	0.312976	6.0388	3.89699	0.00545262	0.00758014
10533483	Atp2a2	up	0.312427	11.4278	4.19358	0.00370342	0.00589935
10399457	Gm6644	up	0.312122	11.6217	3.1931	0.0143757	0.0169287
10490225	Slmo2	up	0.312043	10.8931	3.7079	0.00702561	0.00927314
10484249	Cwc22	up	0.311706	8.49122	3.49544	0.00939877	0.0117204
10344633	Tcea1	up	0.311008	10.724	4.68383	0.00201093	0.00404637
10605659	NA	up	0.31005	5.31431	3.60497	0.00808284	0.0104136
10375487	Gnb2l1	up	0.308278	12.9326	4.92244	0.00151301	0.00338453
10578320	NA	up	0.30791	7.90797	4.24031	0.00348864	0.00568828
10549721	NA	up	0.307093	6.41169	3.3403	0.0116709	0.0140708
10580486	Brd7	up	0.304931	10.8897	4.01983	0.00463798	0.00681915
10478799	Cse1l	up	0.30349	12.1519	4.32428	0.00313606	0.00536113
10482788	NA	up	0.302634	6.3045	4.24018	0.00348922	0.00568828
10496032	Rpl12	up	0.302581	13.2136	3.34215	0.0116405	0.0140544
10531645	Hnrnpdl	up	0.301714	10.9117	3.95321	0.005062	0.00720452
10542650	Golt1b	up	0.301406	10.3808	4.3912	0.00288296	0.00507632
10457407	NA	up	0.300708	8.90347	3.56148	0.00857991	0.0109187
10412177	Skiv2l2	up	0.299516	10.3749	3.38911	0.0108985	0.0132833
10596967	Atrip	up	0.299472	8.571	4.24557	0.00346532	0.00567701
10420023	Emc9	up	0.299309	6.56014	3.54635	0.00876044	0.0110949
10435453	NA	up	0.299185	6.54095	4.1244	0.00404838	0.00624638
10391768	Eftud2	up	0.298838	10.7937	4.28889	0.00327969	0.0055079
10450648	Abcf1	up	0.298276	9.68357	3.39885	0.010751	0.0131515
10393266	Foxj1	up	0.297933	6.2845	3.46253	0.00983772	0.012195
10512867	Tex10	up	0.297878	10.226	3.74049	0.00672281	0.00893346
10489782	NA	up	0.297432	5.80814	3.26748	0.012934	0.0154277
10525726	2810006K23Rik	up	0.297055	7.07826	3.12523	0.015841	0.0184333
10526145	Tmem248	up	0.295529	10.6208	3.7913	0.0062784	0.00841991
10444719	Bag6	up	0.29533	10.3846	3.91596	0.00531728	0.007454
10521969	Immp1l	up	0.295166	9.39698	4.2344	0.00351505	0.00571199
10490370	Psma7	up	0.29498	10.3737	3.47559	0.00966088	0.0120114
10591035	5830418K08Rik	up	0.294208	10.0236	3.378	0.0110693	0.0134522
10481420	D2Wsu81e	up	0.293718	9.09795	3.23506	0.0135425	0.0160493
10438109	Ube2l3	up	0.293044	10.8044	4.22516	0.00355677	0.00574237
10421436	Fgf17	up	0.292659	7.10417	3.3877	0.0109199	0.0132997
10464775	Lrfn4	up	0.292333	7.86579	4.27762	0.0033269	0.00555334
10400635	Rps29	up	0.291911	12.3191	4.49644	0.00252899	0.00460844
10537921	Zfp282	up	0.291845	8.40674	3.98566	0.00485044	0.00700525
10358543	Hmcn1	up	0.291386	5.69489	3.18957	0.0144484	0.0169903
10553956	Tm2d3	up	0.291089	8.9938	4.67953	0.00202141	0.00404637
10383133	Slc26a11	up	0.28979	7.29096	4.58271	0.00227423	0.00433323
10534974	Mcm7	up	0.289508	11.3774	3.54596	0.00876516	0.0110949
10364051	Snrpd3	up	0.288986	12.4881	3.80885	0.00613238	0.00826388
10424250	Snrpd2	up	0.287754	9.80741	2.91412	0.0214987	0.0243225
10488469	Btbd1	up	0.287526	5.60474	3.56096	0.008586	0.0109187
10458195	Cdc25c	up	0.28661	8.46702	3.52361	0.00903965	0.0113659
10386582	Top3a	up	0.28627	8.6576	3.98119	0.00487899	0.00702827
10383434	Notum	up	0.286152	6.97929	3.48517	0.00953342	0.0118706
10415074	Rem2	up	0.286109	5.94063	3.79308	0.00626347	0.00840663
10487513	Anapc1	up	0.285459	10.8989	4.37657	0.00293631	0.00514512
10514884	Mrpl37	up	0.285395	10.1402	3.46641	0.00978479	0.0121384
10557199	Acp1	up	0.285326	8.57176	4.01258	0.00468223	0.00685114
10370708	Polr2e	up	0.284588	9.45052	3.17771	0.014695	0.0172318
10444041	Ndufa7	up	0.284285	9.28176	3.62764	0.00783599	0.0101268
10517573	Cela3b	up	0.282703	6.48551	3.82956	0.00596479	0.00809023
10434313	Yeats2	up	0.282485	10.1648	4.13496	0.00399356	0.00620766
10579874	Abce1	up	0.282405	11.4861	3.75039	0.0066336	0.00886071
10431137	NA	up	0.282039	7.77263	3.32995	0.0118421	0.0142463
10539705	Snrpg	up	0.28178	11.4291	3.07034	0.0171413	0.0197996
10456158	NA	up	0.280438	6.49463	3.38285	0.0109944	0.0133807
10590654	Aasdhppt	up	0.279781	9.70697	3.06754	0.0172107	0.0198613
10517639	Ubxn10	up	0.279653	6.14187	4.20443	0.00365231	0.0058402
10562331	Uba2	up	0.278626	11.5919	3.39715	0.0107766	0.0131539
10595723	U2surp	up	0.277488	10.5924	3.94881	0.00509146	0.00723092
10348570	Espnl	up	0.276533	7.50901	3.83744	0.00590235	0.00802509
10520154	Abcb8	up	0.276386	8.35956	3.87194	0.00563711	0.00776555
10520173	Asic3	up	0.27587	5.99	3.53132	0.00894396	0.0112889
10547943	Ncapd2	up	0.274707	11.0996	3.83471	0.00592389	0.00804782
10515878	Ybx1	up	0.274388	11.4641	3.68385	0.00725849	0.00954283
10481682	Ttc16	up	0.273339	6.79144	3.55103	0.0087042	0.0110354
10524676	Srsf9	up	0.273052	10.498	3.90696	0.00538102	0.00749932
10540122	Slc6a6	up	0.272904	10.1952	3.80231	0.00618642	0.0083099
10501775	NA	up	0.27245	6.84464	3.5183	0.00910615	0.0114151
10374706	Pus10	up	0.272208	9.56656	3.54463	0.00878128	0.0110995
10378870	Git1	up	0.268496	9.67952	3.84459	0.00584626	0.00796178
10384483	NA	up	0.266671	7.72198	3.17896	0.0146688	0.0172132
10358519	Hmcn1	up	0.264662	5.3593	3.65913	0.00750668	0.00977682
10502135	Rrh	up	0.264021	5.0655	3.67334	0.00736287	0.00964678
10540012	Zxdc	up	0.262774	8.9103	4.07608	0.00431004	0.00653502
10563447	Abcc6	up	0.262589	6.93758	3.07366	0.0170595	0.0197277
10432236	Rnd1	up	0.262146	6.55868	3.35377	0.0114521	0.0138469
10404262	Rps8	up	0.262066	9.85776	2.86414	0.0231273	0.0259891
10600047	Fate1	up	0.258608	5.0832	3.57731	0.00839524	0.0107498
10402766	Akt1	up	0.258228	10.9608	3.16477	0.0149691	0.0174918
10484640	Olfr1099	up	0.257785	4.91047	3.71451	0.00696305	0.00919967
10394816	NA	up	0.256979	7.89151	3.59196	0.00822816	0.0105601
10380403	Lrrc59	up	0.256549	10.2241	3.2078	0.0140779	0.0166131
10557855	Trim72	up	0.256499	6.08478	3.66581	0.00743871	0.00970342
10535720	1700001J03Rik	up	0.255554	6.16029	3.04607	0.0177521	0.0203734
10367033	Zbtb39	up	0.254109	8.14793	3.53092	0.00894883	0.0112889
10363557	Supv3l1	up	0.253788	6.08699	3.70125	0.00708919	0.00934229
10600741	Gm5941	up	0.253361	4.82321	3.04552	0.0177663	0.0203757
10525588	B3gnt4	up	0.253209	6.68002	3.01754	0.0184993	0.0211583
10546967	Sec13	up	0.253069	10.1046	3.6704	0.00739241	0.0096581
10400706	NA	up	0.252398	7.81494	3.64645	0.00763741	0.00991338
10457895	Celf4	up	0.250268	6.55184	3.3982	0.0107607	0.0131537
10580981	NA	up	0.250084	8.34244	3.24351	0.013381	0.015903
10473272	Zc3h15	up	0.249947	10.1544	3.2475	0.0133055	0.0158413
10478432	Pabpc1l	up	0.249827	6.90843	3.34999	0.011513	0.0139105
10397094	Psen1	up	0.249728	10.1468	3.95825	0.00502849	0.00716946
10566286	NA	up	0.248692	5.87508	4.15677	0.00388279	0.00611545
10577858	Bag4	up	0.248661	9.24644	3.5554	0.00865199	0.0109859
10535849	NA	up	0.248427	7.22552	3.56981	0.00848221	0.0108445
10544547	Zfp777	up	0.248213	9.08439	4.18151	0.00376123	0.00596868
10389507	Vmp1	up	0.247771	9.43096	4.03913	0.00452249	0.00674138
10459391	Fech	up	0.246715	8.32045	3.56582	0.0085289	0.0108959
10444658	Clic1	up	0.245811	11.1502	3.9324	0.00520295	0.00733682
10572318	Tmem161a	up	0.245543	8.36976	3.37283	0.0111498	0.0135304
10572466	Pde4c	up	0.245259	6.75261	3.27535	0.0127908	0.0152886
10606075	Rps4x	up	0.244136	11.9138	3.37005	0.0111934	0.0135734
10463173	Zdhhc16	up	0.243799	9.2587	3.3821	0.0110059	0.013385
10567941	Eif3c	up	0.24199	11.5395	3.29471	0.0124454	0.0149077
10368612	Gapdh	up	0.240424	13.7842	3.52375	0.00903783	0.0113659
10383395	Slc25a10	up	0.240396	8.84728	3.0958	0.0165246	0.019183
10488879	Gss	up	0.240016	8.4368	3.55788	0.00862246	0.0109567
10538857	Serbp1	up	0.239717	12.3445	3.65571	0.00754166	0.00981473
10436517	NA	up	0.236766	4.53711	3.94307	0.00513016	0.00726483
10446344	NA	up	0.235273	4.89646	3.40106	0.0107178	0.01313
10579825	Pou4f2	up	0.234706	7.22091	3.16806	0.0148987	0.0174462
10492658	NA	up	0.23463	11.5569	3.30251	0.0123092	0.0147551
10456096	Pde6a	up	0.233368	6.42635	3.47351	0.00968891	0.0120373
10377550	Trp53	up	0.233139	10.8462	3.39734	0.0107736	0.0131539
10553107	Fam83e	up	0.233004	6.59807	3.32714	0.011889	0.0142925
10536324	Asb4	up	0.232766	5.45944	3.0519	0.0176034	0.0202306
10386548	Pabpc4	up	0.232583	7.33439	3.43516	0.0102196	0.0125937
10465226	Scyl1	up	0.230243	9.95451	3.61183	0.0080072	0.0103241
10395594	NA	up	0.230198	5.02129	3.1925	0.014388	0.0169312
10474577	Katnbl1	up	0.229467	8.736	3.57505	0.00842137	0.010775
10409434	Lman2	up	0.229004	10.5425	3.49379	0.00942027	0.0117385
10578545	Gm12070	up	0.228145	11.3634	2.59479	0.03442	0.0376659
10404717	Pak1ip1	up	0.224856	9.32758	2.83059	0.024293	0.027244
10380591	Snf8	up	0.223603	9.29417	3.1345	0.0156318	0.0182154
10461640	NA	up	0.222866	7.71243	3.07584	0.0170061	0.0197068
10594248	Rplp1	up	0.221006	13.3994	3.18383	0.014567	0.0171058
10544015	Ybx1	up	0.220829	11.7941	2.95046	0.0203904	0.0231627
10459296	Fbxo38	up	0.220411	10.0149	2.91018	0.0216226	0.0243903
10544415	NA	up	0.218625	4.95229	3.30368	0.0122888	0.0147412
10561166	NA	up	0.215563	5.92621	3.05439	0.0175401	0.0201995
10590325	Ctnnb1	up	0.215238	11.8323	2.79685	0.0255268	0.0284939
10564813	Mesp1	up	0.214982	6.05514	2.63482	0.0324321	0.0356071
10480541	Ehmt1	up	0.212126	9.56485	3.24417	0.0133686	0.0158996
10562663	Rps4x	up	0.210421	8.84091	2.78036	0.0261539	0.0291354
10549733	Ssc5d	up	0.210406	6.72603	2.76813	0.0266293	0.0295846
10409508	Ddx41	up	0.207142	9.29432	3.15229	0.0152385	0.0177818
10405876	Gm10324	up	0.206496	4.8389	3.20586	0.0141169	0.0166356
10462406	C030046E11Rik	up	0.206389	9.94397	2.73585	0.0279272	0.030864
10519380	4930511M11Rik	up	0.20623	5.09106	3.14463	0.0154065	0.0179653
10531722	NA	up	0.204736	5.07733	3.21419	0.0139503	0.0164742
10344715	NA	up	0.204114	4.92006	2.86828	0.0229877	0.0258729
10350335	Hmbs	up	0.202561	9.6762	2.70379	0.029282	0.0322971
10597432	Cnot10	up	0.202116	10.2046	2.97913	0.0195583	0.0223237
10516024	Tmco2	up	0.199204	5.48752	3.23666	0.0135119	0.0160244
10427272	Hoxc12	up	0.19846	5.68489	3.02881	0.0182003	0.0208449
10561162	Cyp2a22	up	0.198454	4.43057	3.16744	0.014912	0.0174495
10470329	Gm711	up	0.19845	5.85112	2.66316	0.0310972	0.0341865
10597969	Gm10052	up	0.197784	12.1474	3.07386	0.0170547	0.0197277
10592463	Olfr980	up	0.197642	5.07403	2.72835	0.0282382	0.0311664
10510365	Exosc10	up	0.197513	11.2165	3.17309	0.0147922	0.0173337
10532802	Alkbh2	up	0.195995	8.48749	2.93422	0.0208781	0.0236524
10493496	Adam15	up	0.194627	6.92318	2.49394	0.0400029	0.0434622
10481186	Sardh	up	0.194609	6.94028	2.9117	0.0215745	0.0243753
10608667	Myef2	up	0.193476	10.4414	3.20698	0.0140943	0.0166208
10600777	AU015836	up	0.192765	5.37827	2.89023	0.0222617	0.0250838
10399208	Tmem196	up	0.192145	5.27578	2.63386	0.0324787	0.0356349
10516296	Thrap3	up	0.191564	10.6935	2.96133	0.0200704	0.0228303
10358272	Lhx9	up	0.190924	5.91707	3.05342	0.0175648	0.0202001
10440558	Ltn1	up	0.189665	10.7337	2.91974	0.0213232	0.0241402
10345666	Pdcl3	up	0.189465	9.90001	2.77686	0.026289	0.0292664
10522500	Gsx2	up	0.188101	5.95871	2.85722	0.0233628	0.026236
10394819	NA	up	0.187769	5.41785	2.80588	0.0251903	0.0281559
10606261	Rpl12	up	0.187441	13.4555	2.74583	0.027519	0.0304733
10515003	Fam159a	up	0.186032	6.20562	2.75839	0.0270141	0.0299539
10508479	Ptp4a2	up	0.184157	10.9581	3.07018	0.0171454	0.0197996
10378739	Ywhae	up	0.184109	11.8391	2.9121	0.0215622	0.0243753
10404129	Lrrc16a	up	0.183641	6.12732	2.76993	0.0265586	0.0295272
10520982	Depdc5	up	0.182762	9.58941	2.75154	0.0272884	0.030238
10536607	NA	up	0.181443	4.07693	2.90996	0.0216293	0.0243903
10605554	Gapdh	up	0.180697	13.3468	2.90989	0.0216316	0.0243903
10370608	NA	up	0.180088	3.92695	2.77561	0.0263373	0.0293007
10507433	Ptch2	up	0.179544	6.61428	2.42239	0.0445211	0.048152
10525833	Atp6v0a2	up	0.177961	8.99845	2.44189	0.0432403	0.0468577
10548656	NA	up	0.177761	6.62093	2.85181	0.0235487	0.026427
10461277	Ganab	up	0.176652	10.731	2.73952	0.0277763	0.0307176
10517842	Crocc	up	0.175744	7.60084	2.63326	0.0325076	0.0356432
10592217	Stt3a	up	0.175271	11.9116	2.79574	0.0255685	0.0285214
10486954	Dppa4	up	0.174324	6.1014	2.81708	0.0247792	0.027752
10515797	Tmem125	up	0.173564	6.27744	2.54668	0.0369759	0.0403571
10361710	Gm5177	up	0.172832	9.56236	2.5195	0.0385057	0.0419644
10563764	Mrgprb3	up	0.171158	5.6453	2.76042	0.0269334	0.0298843
10482109	Mrrf	up	0.17	9.82673	2.53078	0.037863	0.0412983
10380210	Srsf1	up	0.169776	11.0456	2.56111	0.0361895	0.0395246
10570786	Thsd1	up	0.168808	7.30071	2.44836	0.0428239	0.0464366
10504703	Ncbp1	up	0.168135	11.604	2.56289	0.0360936	0.0394457
10515335	C530005A16Rik	up	0.16792	5.84016	2.41072	0.0453058	0.0489057
10531752	Helq	up	0.167229	8.61762	2.79715	0.0255157	0.0284939
10533549	Anapc5	up	0.165061	11.6179	2.59576	0.0343701	0.037636
10515168	Cyp4x1	up	0.162212	5.12541	2.65389	0.0315277	0.034637
10600080	NA	up	0.159018	4.91093	2.51918	0.0385239	0.0419644
10552857	Slc17a7	up	0.158932	6.12616	2.50603	0.0392876	0.0427406
10526169	Caln1	up	0.157867	5.44635	2.40581	0.0456404	0.0492351
10484535	Olfr1000	up	0.153702	4.48615	2.51666	0.0386687	0.0420948
10450435	Csnk2b	up	0.148225	11.7571	2.47505	0.0411484	0.0446777
10520796	4930548H24Rik	up	0.14793	5.62447	2.42509	0.0443413	0.0479885
10462863	NA	down	-0.141017	4.49069	-2.4145	0.0450502	0.0486612
10421557	Itm2b	down	-0.147104	11.2905	-2.42185	0.0445571	0.0481598
10414313	Ubb	down	-0.165073	13.3434	-2.46318	0.0418853	0.0454483
10453518	Nrxn1	down	-0.166868	5.67215	-2.6916	0.0298148	0.0328632
10429621	Mafa	down	-0.171636	7.3894	-2.67569	0.0305253	0.033602
10560510	Mark4	down	-0.17257	8.30535	-2.73249	0.0280662	0.0309971
10557148	Dctn5	down	-0.180401	10.8958	-2.86812	0.0229929	0.0258729
10367475	NA	down	-0.186506	8.39673	-3.08844	0.0167006	0.0193662
10504054	NA	down	-0.194326	5.57281	-2.82382	0.0245355	0.0274976
10606969	Rbm41	down	-0.194971	8.54816	-2.49972	0.0396592	0.0431168
10434283	NA	down	-0.195221	11.3272	-2.61168	0.0335662	0.0367797
10433792	NA	down	-0.198298	4.53281	-2.80894	0.0250776	0.0280486
10447946	4930474M22Rik	down	-0.198774	6.38108	-2.76771	0.0266456	0.0295846
10401422	Pnma1	down	-0.199597	6.33927	-3.05369	0.017558	0.0202001
10376092	NA	down	-0.199607	8.19587	-2.9392	0.0207271	0.0235132
10376427	2810021J22Rik	down	-0.200831	7.94368	-3.32177	0.0119793	0.0143907
10584954	Pcsk7	down	-0.204044	8.59256	-2.86704	0.0230295	0.0258966
10517463	Luzp1	down	-0.206109	6.92765	-2.73977	0.0277663	0.0307176
10454298	Zfp397	down	-0.207536	10.29	-3.03013	0.0181656	0.0208194
10579996	Tecr	down	-0.210072	11.4383	-2.97283	0.019738	0.0225135
10497051	Negr1	down	-0.212645	6.44395	-2.93861	0.0207448	0.0235173
10560043	Zfp329	down	-0.215123	9.49841	-2.81129	0.0249911	0.0279706
10371844	NA	down	-0.220322	4.8149	-3.18763	0.0144884	0.0170254
10508909	NA	down	-0.223524	6.7046	-3.39916	0.0107463	0.0131515
10533446	Tctn1	down	-0.223558	7.93682	-3.63103	0.0077998	0.0101035
10453900	Riok3	down	-0.22629	9.99505	-3.05495	0.017526	0.0201972
10388958	Evi2a	down	-0.228423	8.6184	-2.98095	0.0195067	0.02228
10552760	Pnkp	down	-0.228483	8.42309	-3.3309	0.0118263	0.0142375
10397311	Dlst	down	-0.229319	10.5593	-3.3923	0.0108498	0.0132336
10560911	Rabac1	down	-0.229347	10.1414	-3.24268	0.0133968	0.0159105
10478523	NA	down	-0.236317	5.78217	-3.60036	0.00813393	0.0104552
10414882	NA	down	-0.238313	8.65897	-3.06507	0.0172722	0.0199184
10364550	Kiss1r	down	-0.238793	7.03556	-2.95958	0.0201217	0.022873
10606530	Mir361	down	-0.239339	5.60705	-2.9697	0.0198279	0.0225851
10539818	Gp9	down	-0.24003	6.91649	-3.12192	0.0159164	0.0185082
10533945	Ubc	down	-0.243001	12.9588	-3.26743	0.0129349	0.0154277
10366597	Grip1	down	-0.243739	6.43036	-3.82185	0.00602663	0.00816086
10375331	Il12b	down	-0.245397	6.14634	-3.96372	0.00499239	0.00714237
10450206	Rnf5	down	-0.246405	9.60541	-3.131	0.0157104	0.0182941
10467766	Loxl4	down	-0.24791	4.707	-3.98949	0.00482614	0.00698502
10447025	Gpatch11	down	-0.250091	8.41778	-4.24931	0.00344885	0.00567523
10576899	NA	down	-0.251078	6.03578	-3.57776	0.00839005	0.0107498
10405174	Nxnl2	down	-0.256777	6.65315	-3.74019	0.00672549	0.00893346
10424945	Kifc2	down	-0.258011	7.41222	-2.97233	0.0197522	0.0225143
10479297	Lsm14b	down	-0.258208	9.64251	-4.24687	0.00345961	0.00567523
10543213	B630005N14Rik	down	-0.260856	10.1206	-3.89004	0.00550316	0.00763135
10426242	Chkb	down	-0.262741	7.56798	-3.4335	0.0102432	0.0126135
10458283	NA	down	-0.264141	7.05601	-3.9128	0.00533957	0.0074726
10435031	Ubxn7	down	-0.265642	10.1394	-3.1651	0.0149621	0.0174918
10560491	Klc3	down	-0.267262	6.99467	-4.18691	0.00373524	0.00593872
10344658	Rb1cc1	down	-0.269147	9.70569	-3.2269	0.0137005	0.0162251
10542764	Arntl2	down	-0.269663	6.58062	-4.4633	0.00263501	0.00474472
10522248	NA	down	-0.272101	11.4674	-3.09553	0.0165311	0.019183
10353991	NA	down	-0.27454	5.84641	-3.72608	0.00685489	0.00908369
10511721	NA	down	-0.274636	9.59474	-2.99056	0.0192366	0.0219866
10473874	Arfgap2	down	-0.275183	11.0192	-4.55045	0.00236605	0.00442741
10436849	Ifnar1	down	-0.276324	10.0668	-4.12898	0.0040245	0.00623257
10601819	Gprasp1	down	-0.279699	8.41873	-3.28401	0.0126351	0.0151133
10480324	Skida1	down	-0.280191	5.90582	-3.62552	0.00785871	0.0101483
10377593	Zbtb4	down	-0.280657	7.93241	-3.04928	0.0176699	0.020293
10476588	Macrod2	down	-0.281824	4.90381	-4.02931	0.00458089	0.00678005
10353002	NA	down	-0.288322	10.3173	-3.15653	0.0151464	0.0176867
10565519	Tmem126b	down	-0.291539	8.40228	-4.33398	0.00309793	0.00533125
10414911	NA	down	-0.291997	8.40195	-3.50704	0.00924905	0.0115682
10556005	Ilk	down	-0.294514	10.7059	-4.61247	0.00219301	0.00424135
10510178	Gm13051	down	-0.294567	6.78025	-3.64731	0.00762846	0.00991226
10448214	Zfp944	down	-0.294595	8.73917	-3.50175	0.00931695	0.0116357
10600886	Gpr165	down	-0.295566	5.77793	-3.94001	0.0051509	0.00728186
10550931	Irgq	down	-0.295815	7.25313	-3.52197	0.00906011	0.011383
10542836	Klhl42	down	-0.296151	9.9653	-3.34033	0.0116704	0.0140708
10444394	Pbx2	down	-0.298046	9.62939	-3.22326	0.0137716	0.0162861
10483719	Chn1	down	-0.298753	5.40814	-3.51913	0.00909568	0.0114106
10554658	NA	down	-0.30394	5.06203	-4.15496	0.00389187	0.00611788
10418038	Zfp503	down	-0.304735	7.37044	-3.66624	0.00743431	0.00970342
10488048	Mkks	down	-0.305059	8.56913	-3.91901	0.00529585	0.00743019
10503150	Rab2a	down	-0.305566	10.8428	-4.36124	0.00299341	0.00520808
10593103	Rnf214	down	-0.309831	9.13508	-3.4224	0.0104031	0.0127788
10391348	Fam134c	down	-0.312002	10.2894	-3.96769	0.00496638	0.00711735
10409053	Zfp169	down	-0.312366	9.14013	-4.62424	0.00216178	0.00421018
10362487	Tspyl1	down	-0.313623	9.23231	-4.80173	0.00174544	0.00367942
10603768	Efhc2	down	-0.313778	5.34005	-3.4482	0.0100357	0.0124128
10531290	Rchy1	down	-0.31418	8.8445	-3.56168	0.00857755	0.0109187
10428002	NA	down	-0.314971	8.3614	-4.02751	0.0045917	0.00678402
10518113	Kazn	down	-0.314992	7.15619	-3.46139	0.00985336	0.0122053
10555116	NA	down	-0.316507	7.52496	-4.10829	0.00413364	0.00634863
10578149	Leprotl1	down	-0.319871	10.8679	-3.70435	0.0070595	0.00931051
10492720	Map9	down	-0.320701	5.18236	-5.15031	0.00116179	0.00288463
10350800	Tor1aip2	down	-0.32077	8.73445	-4.49102	0.00254598	0.00462428
10447056	Qpct	down	-0.320943	5.7598	-4.15673	0.003883	0.00611545
10390635	Mien1	down	-0.322264	10.504	-4.61748	0.00217967	0.00422532
10457302	Epc1	down	-0.323877	10.4878	-4.67519	0.00203206	0.00405134
10401181	Rdh11	down	-0.326537	8.74778	-3.87522	0.0056126	0.00774456
10387638	Fgf11	down	-0.32665	6.3339	-3.50347	0.00929479	0.0116168
10385776	Tcf7	down	-0.326838	12.2374	-3.71643	0.00694499	0.00918851
10426645	B430209F14Rik	down	-0.329124	6.10858	-3.96097	0.00501054	0.00715608
10602977	Scml2	down	-0.329837	5.55759	-4.05529	0.00442818	0.00663973
10575775	Cmip	down	-0.330736	10.512	-4.1056	0.00414806	0.00636494
10433032	NA	down	-0.331598	9.22893	-4.34273	0.00306395	0.00528911
10385118	Dock2	down	-0.332937	10.6095	-3.64609	0.00764119	0.00991338
10353288	Ube2w	down	-0.33298	7.78444	-4.53421	0.00241379	0.00446672
10357363	Nckap5	down	-0.333185	5.05649	-5.17685	0.00112712	0.0028541
10347767	Kcne4	down	-0.333416	5.95366	-4.76489	0.001824	0.00378257
10518428	Clcn6	down	-0.335741	8.384	-3.67939	0.00730266	0.00958582
10385941	Tnip1	down	-0.337337	8.34108	-5.05931	0.00128992	0.00307843
10590407	Zfp651	down	-0.338518	7.80729	-4.32555	0.00313105	0.00536113
10503570	Sfrs18	down	-0.339511	10.9887	-3.59326	0.00821351	0.0105494
10607694	Syap1	down	-0.340055	9.73818	-4.66049	0.00206859	0.00409066
10552412	Cldnd2	down	-0.340911	5.60431	-4.08595	0.00425513	0.00648751
10414751	NA	down	-0.341571	7.30509	-4.60031	0.00222581	0.00427958
10532865	Git2	down	-0.341984	10.5658	-4.67447	0.00203383	0.00405134
10572800	Klf2	down	-0.342068	8.09658	-4.34535	0.00305386	0.00527715
10433177	NA	down	-0.343703	4.95227	-4.02246	0.00462207	0.00681448
10356833	Stk25	down	-0.344472	10.7675	-4.37627	0.00293743	0.00514512
10538299	Hoxa3	down	-0.34505	6.32493	-4.54907	0.00237006	0.0044276
10581650	Chst4	down	-0.346021	5.8457	-3.68255	0.0072714	0.00955229
10455957	NA	down	-0.346174	5.05356	-3.81792	0.00605836	0.00819718
10526427	Dtx2	down	-0.347536	8.82183	-4.85933	0.00162996	0.00354107
10538318	Tax1bp1	down	-0.347578	10.6673	-4.31621	0.00316819	0.00540209
10369615	Srgn	down	-0.34774	12.3482	-3.69812	0.00711937	0.00937468
10596925	Ndufaf3	down	-0.351648	9.81143	-3.51565	0.00913955	0.0114484
10529873	Rab2a	down	-0.352028	11.6093	-5.38602	0.000890716	0.00257494
10410947	Xrcc4	down	-0.353883	9.53845	-4.91627	0.00152403	0.00339926
10345141	Lmbrd1	down	-0.354734	8.47662	-3.97153	0.00494138	0.00709368
10588696	Nat6	down	-0.356062	8.38564	-3.4674	0.00977146	0.0121308
10426909	Letmd1	down	-0.357156	10.1381	-4.68095	0.00201795	0.00404637
10598839	Rp2h	down	-0.358689	9.05176	-4.66065	0.00206819	0.00409066
10433034	Atf7	down	-0.358813	10.27	-4.97455	0.00142341	0.00325804
10527575	Pan3	down	-0.361531	11.0211	-4.61785	0.00217867	0.00422532
10508454	Bsdc1	down	-0.362144	9.57184	-4.62958	0.00214776	0.00420584
10590799	NA	down	-0.365098	7.67084	-4.40874	0.00282035	0.00498182
10557631	Prr14	down	-0.366186	10.2286	-5.07091	0.00127274	0.00304756
10393098	Wbp2	down	-0.367104	9.66979	-4.12734	0.00403301	0.0062342
10568115	Mvp	down	-0.368125	8.15368	-5.02931	0.00133552	0.00311983
10372534	Cnot2	down	-0.368766	11.3143	-5.44499	0.000834405	0.00249772
10377431	Vamp2	down	-0.370571	10.8809	-4.27981	0.00331767	0.00554937
10513521	Mup20	down	-0.371636	4.43394	-5.45066	0.000829203	0.00249118
10525460	NA	down	-0.371982	8.52925	-5.45469	0.000825534	0.00249001
10462228	Dmrt3	down	-0.372476	7.44582	-4.29094	0.00327118	0.00550467
10562911	Tbc1d17	down	-0.372648	8.63849	-4.1804	0.0037666	0.00597152
10526832	NA	down	-0.373567	6.41189	-4.18731	0.00373333	0.00593872
10436426	Orai2	down	-0.374684	10.4949	-3.65018	0.00759868	0.00988124
10460623	Ap5b1	down	-0.375551	8.06846	-5.46364	0.000817433	0.00248351
10564417	Aldh1a3	down	-0.377633	6.94108	-4.62956	0.0021478	0.00420584
10439138	Kalrn	down	-0.378014	6.77091	-5.0315	0.00133214	0.00311983
10469695	Apbb1ip	down	-0.381585	10.0066	-3.86425	0.00569509	0.00781664
10369911	Gucd1	down	-0.383016	8.41252	-3.95261	0.00506601	0.00720452
10488626	Zcchc3	down	-0.383075	6.37545	-4.24819	0.00345381	0.00567523
10561994	Lin37	down	-0.383496	9.00237	-4.44136	0.00270791	0.00481556
10374560	Zrsr1	down	-0.38402	7.25728	-4.44801	0.00268557	0.00479334
10441919	1600012H06Rik	down	-0.384567	8.46286	-5.43392	0.000844669	0.00250647
10421581	Lrch1	down	-0.384603	10.0202	-4.65246	0.00208884	0.00411508
10517383	Nipal3	down	-0.384661	7.51973	-4.22204	0.00357094	0.0057486
10482517	Nmi	down	-0.384959	9.16079	-5.89878	0.000512496	0.00196362
10441233	Mx1	down	-0.385305	6.27223	-3.90459	0.00539798	0.00751043
10544976	Kbtbd2	down	-0.385783	9.37834	-4.44734	0.00268783	0.00479334
10384555	Aftph	down	-0.387166	10.274	-5.62567	0.000685046	0.00225337
10478447	Stk4	down	-0.387216	11.4045	-4.65794	0.002075	0.00409365
10550627	Gpr4	down	-0.387265	5.77154	-4.23365	0.00351843	0.00571199
10506498	NA	down	-0.387556	7.79448	-5.02105	0.00134838	0.00312717
10488459	Zfp442	down	-0.389321	4.39807	-5.90643	0.000508413	0.00195751
10419354	Map1lc3b	down	-0.390385	8.57011	-3.74049	0.00672277	0.00893346
10517421	Pnrc2	down	-0.392741	11.3772	-5.32843	0.000949794	0.00263639
10372668	Mdm2	down	-0.393228	9.87338	-4.70548	0.00195901	0.00398237
10477970	Src	down	-0.395892	8.14925	-5.90799	0.000507583	0.00195751
10549536	Amn1	down	-0.396119	8.80979	-3.96919	0.0049566	0.00710942
10513164	Ptpn3	down	-0.396778	7.55372	-4.24025	0.00348889	0.00568828
10479852	Camk1d	down	-0.396912	9.05215	-5.09779	0.00123393	0.00299258
10479063	Rab22a	down	-0.397839	9.69648	-3.77524	0.00641533	0.00857602
10535342	Tnrc18	down	-0.398118	8.46888	-5.18429	0.00111761	0.00284251
10436182	Cd47	down	-0.401791	11.663	-4.15858	0.00387378	0.00611245
10366519	Cnot2	down	-0.401853	7.13093	-4.48765	0.00255664	0.0046386
10503917	Akirin2	down	-0.402275	10.0234	-5.8456	0.000541893	0.00199744
10460385	Clcf1	down	-0.402579	7.33227	-4.36292	0.00298708	0.00520808
10565330	Zfand6	down	-0.403963	10.1912	-5.22177	0.00107102	0.002779
10584057	Zbtb44	down	-0.404379	10.2586	-6.09309	0.000419238	0.00177354
10359377	Zbtb37	down	-0.404964	8.54884	-3.94698	0.00510376	0.00723972
10551355	Sertad3	down	-0.40739	7.28065	-5.06282	0.00128469	0.00307113
10603896	Klhl13	down	-0.409105	5.9258	-5.43828	0.000840614	0.00249941
10437454	Anks3	down	-0.410679	8.56956	-3.42205	0.0104081	0.0127788
10437073	Ripply3	down	-0.411757	6.51925	-3.3645	0.0112808	0.0136695
10412830	Ngly1	down	-0.413637	9.62583	-6.17054	0.000387471	0.00170385
10403975	NA	down	-0.414851	5.81341	-4.30403	0.0032174	0.00546428
10505534	NA	down	-0.415085	5.75415	-4.97343	0.00142527	0.00325804
10501164	Csf1	down	-0.415295	7.47958	-5.54182	0.00075031	0.00237334
10557644	Fbrs	down	-0.41677	9.86517	-4.40401	0.00283711	0.00500613
10352166	Cnst	down	-0.418288	9.11101	-6.79623	0.000210218	0.00125271
10441987	Chd1	down	-0.418865	10.5898	-3.83315	0.00593631	0.00805815
10510230	Gm13154	down	-0.419692	4.90072	-4.0204	0.00463453	0.00681915
10403842	Elmo1	down	-0.420394	9.99499	-6.32709	0.000331133	0.00156946
10569733	Arhgef18	down	-0.421624	9.10553	-4.01921	0.0046418	0.00681915
10568805	Nkx6-2	down	-0.42405	7.72061	-4.30078	0.00323063	0.00546428
10388623	Mir423	down	-0.424098	7.15268	-5.36339	0.000913433	0.00259673
10576696	Insr	down	-0.424941	9.20067	-4.32934	0.00311611	0.00534601
10600082	Nsdhl	down	-0.42505	9.11777	-5.6545	0.000664086	0.00222947
10589929	Cmtm6	down	-0.426772	9.7361	-4.52496	0.00244146	0.00450793
10540579	Mtmr14	down	-0.427273	9.48402	-4.45561	0.00266032	0.00477345
10372618	Frs2	down	-0.427371	9.12656	-4.04837	0.00446833	0.00668449
10548286	Klrb1a	down	-0.430086	4.60517	-3.84202	0.00586641	0.00798271
10404975	Id4	down	-0.430625	6.86262	-6.60693	0.000251788	0.00137496
10531304	Cdkl2	down	-0.431786	5.74812	-6.20786	0.00037313	0.00167953
10385656	Zfp2	down	-0.431978	5.22157	-6.82262	0.000205057	0.00125271
10596652	Hemk1	down	-0.432684	6.84066	-4.61757	0.0021794	0.00422532
10607225	Lrch2	down	-0.4331	4.94969	-6.61086	0.000250836	0.00137425
10397912	Unc79	down	-0.433108	5.87779	-6.70168	0.000229933	0.0013188
10549504	Dennd5b	down	-0.437568	4.92825	-6.40888	0.000305375	0.00150526
10528482	5031425E22Rik	down	-0.439022	8.79285	-5.46456	0.000816604	0.00248351
10557960	Tgfb1i1	down	-0.440116	7.54159	-7.2067	0.000143981	0.00110363
10409804	Zcchc6	down	-0.442131	10.2467	-3.51175	0.00918893	0.0115016
10442262	Zfp758	down	-0.443443	7.27028	-5.04599	0.00130995	0.00309608
10542885	2810474O19Rik	down	-0.44424	9.96877	-3.71436	0.00696445	0.00919967
10375503	Trim7	down	-0.446583	6.28853	-5.38111	0.000895587	0.00257578
10405619	Idnk	down	-0.447781	10.3438	-4.30074	0.00323082	0.00546428
10385572	Sqstm1	down	-0.447783	11.2681	-4.88315	0.00158469	0.00348081
10450226	Ppt2	down	-0.450469	9.52539	-4.10048	0.00417566	0.0064014
10546452	Adamts9	down	-0.450913	8.34341	-6.76182	0.000217165	0.00127775
10419261	Bmp4	down	-0.451625	7.02245	-4.80797	0.00173251	0.00365995
10357594	Rassf5	down	-0.452632	10.0992	-7.23334	0.000140569	0.00110363
10395394	Ispd	down	-0.452859	5.22143	-5.38352	0.000893195	0.00257494
10517948	Spen	down	-0.45395	10.0794	-3.84824	0.0058179	0.0079361
10421003	Bnip3l	down	-0.454238	12.0433	-4.96142	0.00144543	0.00329061
10366712	Ppm1h	down	-0.457138	10.127	-5.01279	0.00136138	0.00314643
10537770	Zyx	down	-0.458657	8.66538	-4.06601	0.00436685	0.00659169
10513156	Ptpn3	down	-0.458986	6.54326	-5.37427	0.00090243	0.00258655
10581455	Esrp2	down	-0.459492	7.70568	-4.07893	0.00429409	0.00652312
10455721	Sncaip	down	-0.459922	5.42035	-7.18392	0.000146972	0.00111632
10476297	Mir103-2	down	-0.461523	6.66361	-5.18817	0.00111269	0.0028343
10548396	Klrc3	down	-0.461877	4.11368	-6.91904	0.000187374	0.00120455
10441270	Ripk4	down	-0.462081	5.883	-4.36076	0.00299519	0.00520808
10608668	Mup6	down	-0.462891	4.91814	-5.25313	0.00103369	0.00274609
10442236	3110052M02Rik	down	-0.462968	9.1394	-3.85313	0.00578011	0.0079068
10425761	NA	down	-0.467867	8.60634	-5.63443	0.0006786	0.00224963
10408739	Dsp	down	-0.468237	7.35746	-5.75419	0.000596904	0.00208667
10457536	NA	down	-0.469244	6.28487	-4.2053	0.00364827	0.0058402
10359201	Ralgps2	down	-0.46976	9.85758	-3.92396	0.00526128	0.0073969
10587554	Tpbg	down	-0.46977	6.51945	-7.79612	8.60354e-05	0.000946506
10594144	Bbs4	down	-0.470093	7.55745	-4.0641	0.00437771	0.00660213
10526675	Tsc22d4	down	-0.470592	9.51615	-7.54197	0.000107002	0.0010075
10442258	Zfp943	down	-0.471673	8.24672	-6.19199	0.000379153	0.00168501
10560202	Gltscr1	down	-0.472084	8.72665	-4.4421	0.0027054	0.00481556
10566161	Trim68	down	-0.472478	7.56122	-4.37016	0.00296004	0.00517388
10347948	Sp100	down	-0.472856	10.9164	-4.57525	0.00229511	0.00435312
10597323	Arpp21	down	-0.473327	11.7393	-3.50098	0.0093269	0.0116395
10365136	Aes	down	-0.473578	11.4033	-5.6327	0.000679869	0.00224963
10550098	Wdr12	down	-0.473932	10.3112	-5.02551	0.00134142	0.00311983
10436196	NA	down	-0.47407	11.6923	-5.02046	0.00134931	0.00312717
10482301	Scai	down	-0.475712	9.30498	-4.59977	0.00222727	0.00427958
10560575	Relb	down	-0.476269	7.54257	-6.79437	0.000210586	0.00125271
10405633	Ntrk2	down	-0.476444	5.95502	-4.3855	0.00290363	0.00510733
10464647	Tbc1d10c	down	-0.477705	10.3823	-5.88469	0.000520106	0.00196864
10351689	NA	down	-0.478626	8.13081	-5.54056	0.000751344	0.00237334
10582879	Csprs	down	-0.478879	6.81294	-5.10716	0.0012207	0.0029909
10409833	Gas1	down	-0.479238	7.77848	-5.63917	0.000675142	0.00224734
10409526	Fam193b	down	-0.479288	9.34978	-4.27406	0.003342	0.00555891
10392983	Slc25a19	down	-0.479691	8.56722	-4.14252	0.00395477	0.00617609
10571849	Fbxo8	down	-0.479795	9.62686	-6.9167	0.000187782	0.00120455
10518335	Znf41-ps	down	-0.481308	9.45359	-4.0891	0.00423773	0.00646689
10415818	Wdfy2	down	-0.482205	8.84904	-6.06282	0.000432433	0.00181102
10344805	Cspp1	down	-0.482854	9.53877	-3.92368	0.00526326	0.0073969
10581910	Tmem170	down	-0.484882	8.30654	-4.84822	0.00165157	0.00356014
10492330	P2ry1	down	-0.489047	6.86452	-4.71843	0.00192867	0.00393986
10395682	NA	down	-0.490256	8.26911	-4.61514	0.00218589	0.00423248
10460202	Suv420h1	down	-0.490347	9.60406	-4.04743	0.00447379	0.00668667
10409061	Mirlet7f-1	down	-0.490839	5.04489	-5.55979	0.000735764	0.00235869
10586880	Zfp280d	down	-0.491173	10.2726	-7.4327	0.000117733	0.00103543
10399463	NA	down	-0.491605	7.2243	-7.67974	9.5002e-05	0.000963132
10400350	Cfl2	down	-0.4924	10.225	-5.2974	0.000983424	0.00266337
10355893	Epha4	down	-0.49337	6.43087	-5.27504	0.00100846	0.00269191
10590801	Birc3	down	-0.494127	8.80424	-3.80899	0.00613126	0.00826388
10435514	Ildr1	down	-0.495165	7.04167	-5.33491	0.000942938	0.00263486
10347362	Mir26b	down	-0.49563	6.29961	-4.03386	0.00455372	0.00677431
10579538	Tmem221	down	-0.495699	7.99994	-3.62787	0.00783357	0.0101268
10503647	Gpr63	down	-0.495867	5.68721	-6.4252	0.000300508	0.00149449
10345824	Il18rap	down	-0.498109	5.84456	-4.56043	0.00233721	0.00440301
10371466	Syn3	down	-0.498115	6.29486	-4.9659	0.00143788	0.0032779
10546010	Arhgap25	down	-0.498149	8.98663	-5.11679	0.00120727	0.00296234
10394800	Bnip3l	down	-0.499462	11.705	-6.44841	0.000293737	0.00148446
10458098	Pkd2l2	down	-0.500506	9.38171	-5.96582	0.000477933	0.00191517
10538526	Avl9	down	-0.502157	10.2082	-6.21431	0.000370712	0.00167953
10479938	Echdc3	down	-0.503605	6.78926	-6.59839	0.000253868	0.00137731
10383023	NA	down	-0.503714	8.00287	-4.66847	0.00204868	0.00406091
10404038	Hist1h3d	down	-0.504999	6.71305	-5.52288	0.000765997	0.00239139
10475199	Snap23	down	-0.505169	10.7427	-4.11506	0.00409756	0.00630964
10533304	Trafd1	down	-0.505823	10.0532	-5.09824	0.00123329	0.00299258
10587942	Xrn1	down	-0.508176	10.5948	-5.14414	0.00117002	0.00289215
10400057	Arl4a	down	-0.508253	7.3173	-6.19786	0.000376913	0.00167953
10451597	NA	down	-0.508919	7.45536	-7.92729	7.70488e-05	0.000922913
10590791	Birc2	down	-0.510123	9.28377	-4.39452	0.00287098	0.00506056
10459227	Mir143	down	-0.510595	7.08731	-5.03581	0.00132549	0.0031108
10360863	Mark1	down	-0.510843	6.43136	-4.2769	0.00332996	0.00555334
10607679	Txlng	down	-0.511987	10.1689	-6.29806	0.000340848	0.0015954
10435288	Muc13	down	-0.512055	6.05067	-3.98345	0.00486454	0.00701956
10535189	Mad1l1	down	-0.512086	10.4457	-5.70004	0.000632403	0.00215662
10385761	Ube2b	down	-0.512989	10.7982	-5.64297	0.000672379	0.0022426
10429128	Sla	down	-0.513266	11.6173	-4.48046	0.00257949	0.00466992
10594631	Aph1b	down	-0.516218	7.44232	-7.6239	9.96739e-05	0.000985533
10545065	Gprin3	down	-0.516492	7.66497	-4.69061	0.00199452	0.00403004
10410321	Zfp874a	down	-0.516741	8.01582	-6.21569	0.000370198	0.00167953
10576386	Rhou	down	-0.516743	8.0209	-6.68859	0.000232822	0.0013188
10509273	NA	down	-0.517385	8.01847	-6.93844	0.000184026	0.00120455
10545771	Cyp26b1	down	-0.517458	7.3259	-6.39564	0.000309389	0.0015096
10488090	Tasp1	down	-0.518271	8.66452	-5.3629	0.000913932	0.00259673
10564849	2610034B18Rik	down	-0.520116	7.43631	-7.02664	0.000169626	0.00117881
10443704	Umodl1	down	-0.522652	5.79216	-4.51644	0.00246725	0.00453551
10542896	Bicd1	down	-0.523248	6.12951	-5.93859	0.000491652	0.00193614
10476582	Macrod2	down	-0.523867	7.04313	-6.02363	0.00045021	0.00183937
10604694	Mtap7d3	down	-0.525474	5.16688	-4.9325	0.00149525	0.0033669
10380560	Zfp652	down	-0.525934	10.025	-7.30626	0.000131686	0.0010798
10436369	Filip1l	down	-0.526222	8.74227	-5.41766	0.000860002	0.00251675
10452538	Soga2	down	-0.526269	7.16254	-7.52034	0.000109035	0.0010075
10576799	Cd209e	down	-0.526322	5.44927	-5.09856	0.00123283	0.00299258
10550574	Dmpk	down	-0.526475	8.24903	-4.46167	0.00264034	0.0047492
10513152	Ptpn3	down	-0.526879	7.048	-5.84826	0.000540376	0.00199744
10388996	Crlf3	down	-0.527777	10.1676	-5.22891	0.0010624	0.00277816
10545921	Mxd1	down	-0.530852	9.02905	-4.68309	0.00201273	0.00404637
10361828	Cited2	down	-0.531524	9.27829	-5.88354	0.000520731	0.00196864
10386683	Slc47a1	down	-0.531647	7.0399	-5.292	0.000989408	0.00266661
10509014	D4Wsu53e	down	-0.532356	11.9377	-5.22687	0.00106485	0.00277816
10463599	Nfkb2	down	-0.536435	8.89376	-6.72003	0.000225949	0.00130644
10601610	NA	down	-0.537029	8.63821	-6.20496	0.000374223	0.00167953
10594802	Fam63b	down	-0.537509	8.2507	-4.7872	0.00177597	0.00371885
10542378	Atf7ip	down	-0.538743	11.3454	-6.9884	0.000175708	0.00119337
10431812	Nell2	down	-0.540972	6.20989	-5.1702	0.0011357	0.00285806
10367822	Rab32	down	-0.542238	7.46283	-6.44732	0.000294049	0.00148446
10404059	Hist1h1c	down	-0.547233	9.99582	-8.07467	6.81872e-05	0.000905449
10576056	Map1lc3b	down	-0.547757	10.9143	-5.30389	0.000976284	0.00265696
10496023	Casp6	down	-0.547837	9.94056	-6.90866	0.000189193	0.00120665
10383472	Rac3	down	-0.547936	7.87163	-8.15915	6.36273e-05	0.000888795
10515994	Smap2	down	-0.548073	10.1962	-5.77517	0.000583751	0.00207102
10400137	Dnajb9	down	-0.552088	9.37335	-5.27076	0.00101334	0.00269976
10548450	Klra5	down	-0.554809	4.45966	-5.2272	0.00106445	0.00277816
10401454	Entpd5	down	-0.555025	9.76996	-6.23414	0.000363384	0.00166817
10575249	Txnl4b	down	-0.556254	8.08828	-7.94968	7.56228e-05	0.000922113
10482772	Nr4a2	down	-0.558263	6.87891	-7.04446	0.000166872	0.00117336
10551614	Ech1	down	-0.559235	10.1685	-5.32874	0.000949467	0.00263639
10372965	Usp15	down	-0.559595	10.5466	-5.9573	0.000482178	0.00192296
10348858	Bok	down	-0.561625	7.91048	-8.28645	5.73886e-05	0.000859863
10462309	C030016D13Rik	down	-0.563246	7.49791	-5.04988	0.00130407	0.00309092
10436253	Senp7	down	-0.565133	10.0766	-4.74186	0.00187507	0.00384448
10574532	Ces2c	down	-0.566901	6.89471	-4.83182	0.00168401	0.00358939
10488482	Acss1	down	-0.56756	9.51811	-6.14408	0.000398012	0.00172747
10579181	Rfxank	down	-0.568391	9.45181	-5.09306	0.00124066	0.00299588
10487894	Rassf2	down	-0.568438	10.7504	-7.47757	0.000113186	0.0010075
10461012	Trmt112	down	-0.568773	9.93831	-3.44533	0.0100759	0.0124533
10380558	B130006D01Rik	down	-0.569149	8.17502	-4.29454	0.00325629	0.00549622
10364280	Pttg1ip	down	-0.572411	9.49344	-4.78602	0.00177847	0.00371942
10568605	Ctbp2	down	-0.574223	7.75461	-7.59708	0.000102008	0.000996819
10469720	Acbd5	down	-0.574549	8.74199	-4.57732	0.00228929	0.00435312
10440206	Arl6	down	-0.577377	7.35548	-8.27298	5.80152e-05	0.000859863
10588691	Hyal1	down	-0.583565	7.58925	-7.48466	0.000112486	0.0010075
10364950	Gadd45b	down	-0.58578	7.47118	-6.55077	0.000265832	0.00142831
10442231	3110052M02Rik	down	-0.585792	8.085	-5.026	0.00134066	0.00311983
10558948	Cd151	down	-0.586757	8.71871	-5.08595	0.00125086	0.00301614
10578153	NA	down	-0.58735	6.4604	-5.66863	0.00065407	0.00220798
10488387	Napb	down	-0.588955	5.47397	-5.48298	0.00080023	0.00245715
10407192	Slc38a9	down	-0.589262	10.1036	-4.92926	0.00150095	0.0033669
10436600	Mir99a	down	-0.591741	5.46852	-5.14422	0.00116992	0.00289215
10361754	Epm2a	down	-0.59223	5.94396	-7.10291	0.000158186	0.00114428
10352905	Cd34	down	-0.592392	8.60744	-4.61086	0.00219733	0.00424479
10548415	Klri1	down	-0.592995	5.26085	-4.83459	0.00167849	0.00358939
10569719	A430078G23Rik	down	-0.593043	9.8398	-6.10899	0.000412486	0.00176684
10415090	Cdh24	down	-0.593334	7.45799	-8.7759	3.9057e-05	0.000758886
10444431	Prrt1	down	-0.598471	8.24554	-4.45854	0.00265063	0.00476258
10479948	Celf2	down	-0.59919	7.40654	-5.15714	0.00115276	0.00287932
10395293	Atxn7l1	down	-0.599711	10.4567	-5.04294	0.00131458	0.0031024
10419892	Efs	down	-0.59984	7.34461	-7.68185	9.48304e-05	0.000963132
10578829	Palld	down	-0.600508	7.65805	-6.32259	0.000332616	0.00156946
10518346	Gm13251	down	-0.605915	10.6511	-3.93316	0.00519775	0.00733567
10565218	Il16	down	-0.60606	7.88245	-4.49932	0.00251997	0.00459703
10442238	3110052M02Rik	down	-0.606575	9.05288	-4.01703	0.00465503	0.00682929
10576692	Insr	down	-0.607052	9.99711	-5.93325	0.000494389	0.00193926
10465853	Stxbp3a	down	-0.607613	9.60982	-6.91464	0.000188143	0.00120455
10447517	Pisd-ps2	down	-0.61015	9.41946	-4.54225	0.00239001	0.00444864
10465379	Snx15	down	-0.610185	8.34651	-3.88337	0.00555212	0.00767378
10586306	Igdcc4	down	-0.61171	6.91986	-7.494	0.000111572	0.0010075
10469571	Otud1	down	-0.612662	7.79819	-3.52948	0.00896666	0.0112996
10527571	NA	down	-0.614434	9.29228	-7.13169	0.000154096	0.0011424
10463123	Dntt	down	-0.617648	11.8901	-7.3612	0.000125407	0.00105073
10516823	Epb4.1	down	-0.622058	10.4337	-7.25268	0.000138149	0.00110363
10546430	Adamts9	down	-0.622894	8.39553	-6.91881	0.000187414	0.00120455
10393177	Acox1	down	-0.625351	9.21224	-5.53357	0.000757101	0.00238091
10596492	Parp3	down	-0.627943	8.89699	-9.61431	2.10367e-05	0.000599326
10545001	Ppm1k	down	-0.629875	8.83138	-6.03384	0.000445499	0.00182906
10385428	Itk	down	-0.632173	11.586	-4.51818	0.00246196	0.00453077
10594909	NA	down	-0.634464	5.71469	-6.80311	0.000208859	0.00125271
10541246	Il17ra	down	-0.634571	10.1126	-6.45219	0.000292648	0.00148446
10395538	Pnpla8	down	-0.6352	8.38198	-8.71428	4.09544e-05	0.000777669
10434302	Klhl24	down	-0.635628	10.7717	-4.86727	0.00161471	0.00352704
10542395	NA	down	-0.635648	8.64498	-5.8127	0.000561015	0.00202038
10580754	9330175E14Rik	down	-0.636958	7.32974	-3.80246	0.00618518	0.0083099
10498907	Glrb	down	-0.637518	5.41002	-9.46691	2.33733e-05	0.000600873
10475912	Tmem87b	down	-0.638964	8.99269	-5.33628	0.000941492	0.00263486
10579012	Csgalnact1	down	-0.639781	6.29585	-8.92631	3.48272e-05	0.000712171
10414967	NA	down	-0.639948	9.28769	-4.50946	0.0024886	0.00456195
10535532	Tecpr1	down	-0.641438	8.86831	-5.42351	0.000854452	0.00250647
10421488	Fndc3a	down	-0.641529	9.93191	-9.12978	2.99019e-05	0.000684468
10506201	Ror1	down	-0.641584	7.21648	-7.7299	9.10148e-05	0.000961742
10355037	Wdr12	down	-0.643588	9.50403	-6.05859	0.000434312	0.00181434
10362811	Sesn1	down	-0.643752	10.5959	-6.25317	0.000356507	0.00164262
10520388	Rbm33	down	-0.644379	9.67911	-6.45559	0.000291675	0.00148446
10480238	St8sia6	down	-0.645226	6.50272	-4.35523	0.00301612	0.00522811
10580733	Bbs2	down	-0.645256	7.95879	-6.43693	0.000297066	0.00148612
10498837	Etfdh	down	-0.646194	10.0781	-9.59575	2.13159e-05	0.000599326
10523752	Txlng	down	-0.647336	5.11995	-3.22423	0.0137526	0.0162752
10384566	NA	down	-0.652543	8.70808	-7.51943	0.000109122	0.0010075
10377841	Tm4sf5	down	-0.659165	7.5914	-6.10045	0.000416097	0.00176819
10544815	Hibadh	down	-0.659346	11.701	-7.82862	8.3704e-05	0.000946506
10448559	D330041H03Rik	down	-0.660209	8.69847	-9.31021	2.61836e-05	0.00062656
10468970	Phxr1	down	-0.660379	9.32605	-5.78366	0.000578521	0.00206121
10353524	Ogfrl1	down	-0.663084	7.2115	-7.71616	9.20878e-05	0.000961742
10488892	Trpc4ap	down	-0.664912	11.3302	-4.86409	0.0016208	0.00353571
10472418	NA	down	-0.665601	4.64762	-8.97135	3.36628e-05	0.000712171
10590245	Slc25a38	down	-0.666101	8.92808	-6.85829	0.000198307	0.00123709
10380116	Rnf43	down	-0.666101	7.28133	-6.04443	0.000440673	0.00182268
10406551	Ssbp2	down	-0.666954	11.7955	-5.95379	0.000483942	0.0019254
10444284	NA	down	-0.66828	7.20182	-4.84472	0.00165844	0.00356201
10368556	Hey2	down	-0.668396	5.61395	-5.73551	0.000608893	0.00209955
10601303	Chic1	down	-0.669474	5.24221	-8.63297	4.3619e-05	0.00080096
10361897	Ifngr1	down	-0.672756	11.3493	-9.56135	2.18446e-05	0.000599326
10360504	Mir350	down	-0.675147	6.22593	-4.68238	0.00201445	0.00404637
10368527	Hint3	down	-0.67747	8.92497	-5.09638	0.00123592	0.00299309
10538275	Nfe2l3	down	-0.677638	7.75723	-6.89547	0.000191534	0.00121693
10570029	Myo16	down	-0.678216	6.63285	-4.88898	0.00157382	0.00346947
10548401	Klrc2	down	-0.678224	5.41386	-7.21819	0.000142498	0.00110363
10557928	Itgad	down	-0.683319	7.21651	-11.2699	7.04135e-06	0.000580641
10561431	Plekhg2	down	-0.686516	8.98224	-4.50155	0.00251306	0.00459444
10441718	Park2	down	-0.686566	6.79486	-8.10123	6.67153e-05	0.000905449
10583450	Zfp846	down	-0.687166	8.92918	-7.37569	0.000123807	0.00105073
10508392	Rnf19b	down	-0.689824	7.18045	-9.72701	1.94275e-05	0.000599326
10549842	Zfp667	down	-0.691796	7.81017	-4.8509	0.00164632	0.00355878
10457546	Osbpl1a	down	-0.692412	6.77239	-5.75576	0.000595908	0.00208667
10565627	Aqp11	down	-0.692479	11.6017	-5.99849	0.000462041	0.00187396
10505200	Hsdl2	down	-0.692804	9.89773	-7.05973	0.000164552	0.00116878
10526191	NA	down	-0.695173	6.45626	-7.22193	0.00014202	0.00110363
10463263	Lztfl1	down	-0.697826	10.4795	-4.8318	0.00168407	0.00358939
10579860	Smad1	down	-0.698063	8.44715	-4.12597	0.00404015	0.00623945
10538408	2410066E13Rik	down	-0.698102	7.0075	-6.65793	0.000239749	0.00133705
10553917	Apba2	down	-0.699728	6.40601	-8.27947	5.77123e-05	0.000859863
10574825	Rltpr	down	-0.701916	10.4039	-7.76118	8.86236e-05	0.000955419
10599696	Ddx26b	down	-0.702113	9.88335	-7.70309	9.31224e-05	0.000963132
10521168	Nat8l	down	-0.705395	6.59046	-6.28832	0.000344178	0.0016033
10406171	Tppp	down	-0.706624	7.34008	-9.40618	2.44201e-05	0.000609044
10527624	Uspl1	down	-0.708851	10.0122	-6.68169	0.000234361	0.00131964
10460968	Rasgrp2	down	-0.708972	9.15534	-4.7026	0.00196584	0.00398655
10555378	Ucp3	down	-0.709961	6.59237	-6.85377	0.000199148	0.00123709
10365729	Cdk17	down	-0.710476	10.712	-10.0312	1.57339e-05	0.000599326
10537227	Tmem140	down	-0.713548	8.05407	-4.22588	0.00355347	0.00574237
10527012	Lfng	down	-0.713859	8.47889	-10.5739	1.09494e-05	0.000599326
10456378	Chmp1b	down	-0.714826	8.64815	-8.94606	3.4311e-05	0.000712171
10439960	Cep97	down	-0.715565	9.52748	-4.2631	0.00338888	0.00561004
10464425	Grk5	down	-0.717427	7.61543	-8.20494	6.12993e-05	0.000883027
10585428	Dnaja4	down	-0.718555	7.71233	-8.53031	4.72667e-05	0.00084024
10571984	Ddx60	down	-0.719764	7.12787	-5.10155	0.00122861	0.00299258
10399897	Hbp1	down	-0.719876	10.2322	-4.69251	0.00198995	0.00402567
10445067	Znrd1as	down	-0.720092	6.73456	-5.24883	0.00103872	0.00275338
10437160	Ets2	down	-0.720236	11.4584	-8.17373	6.28755e-05	0.000888795
10598389	Wdr45	down	-0.721306	9.43827	-5.85062	0.000539038	0.00199744
10395520	Immp2l	down	-0.725641	7.71675	-5.46158	0.000819284	0.00248462
10506968	Ttc39a	down	-0.726134	7.34867	-5.56129	0.000734566	0.00235869
10408861	Adtrp	down	-0.727272	5.82559	-7.38251	0.000123062	0.00105073
10601834	Gprasp2	down	-0.727759	7.45634	-5.40728	0.000869947	0.00254015
10409059	Mirlet7d	down	-0.729504	7.18783	-4.85835	0.00163186	0.00354107
10407097	Pde4d	down	-0.729781	8.42867	-5.15845	0.00115104	0.00287932
10513266	Olfr267	down	-0.730329	6.51309	-5.32908	0.000949108	0.00263639
10536334	Dync1i1	down	-0.730413	5.95406	-6.16156	0.000391014	0.00171086
10578649	Tenm3	down	-0.7306	6.84872	-8.57501	4.56376e-05	0.000820005
10578574	Stox2	down	-0.730939	6.22669	-8.38253	5.31349e-05	0.000859863
10429859	Oplah	down	-0.733426	7.32966	-4.50818	0.00249255	0.00456195
10594800	Fam63b	down	-0.739803	10.1203	-5.74096	0.000605372	0.00209869
10542310	Cdkn1b	down	-0.742736	10.7445	-10.2825	1.32742e-05	0.000599326
10414470	Tlr11	down	-0.743052	5.97332	-12.0085	4.52458e-06	0.000471119
10408610	Tubb2a	down	-0.744383	9.15471	-7.26517	0.000136612	0.00109902
10407286	NA	down	-0.748977	5.728	-8.69819	4.14671e-05	0.000778556
10554900	Dlg2	down	-0.749244	5.84806	-6.39407	0.00030987	0.0015096
10514255	Mllt3	down	-0.752254	9.59822	-8.79461	3.85005e-05	0.000758886
10364650	Hmha1	down	-0.754182	11.4206	-4.8248	0.00169815	0.00361018
10514177	Bnc2	down	-0.755874	6.62672	-7.04033	0.000167506	0.00117336
10432619	Pou6f1	down	-0.75588	8.44226	-6.39463	0.000309697	0.0015096
10450533	Vars2	down	-0.757228	9.93259	-7.10348	0.000158103	0.00114428
10552546	Klk1	down	-0.758149	6.22355	-5.35689	0.000920074	0.00260584
10414960	NA	down	-0.758419	9.21488	-5.14607	0.00116744	0.00289215
10459210	Arhgef37	down	-0.759579	5.67315	-5.46383	0.000817255	0.00248351
10546434	Adamts9	down	-0.76062	7.70087	-9.675	2.01521e-05	0.000599326
10565600	Usp35	down	-0.770175	7.13579	-6.92306	0.000186675	0.00120455
10532150	Fam69a	down	-0.775023	9.67298	-6.34251	0.000326096	0.00155688
10468949	Dclre1c	down	-0.775061	9.54722	-10.6241	1.05971e-05	0.000599326
10368144	Tnfaip3	down	-0.777735	9.05474	-9.85859	1.77216e-05	0.000599326
10526277	Mlxipl	down	-0.780877	7.5589	-6.18774	0.000380786	0.00168778
10506108	NA	down	-0.781006	5.29196	-6.10425	0.000414484	0.00176684
10546432	Adamts9	down	-0.781787	7.11473	-7.86919	8.08922e-05	0.00094159
10513112	Epb4.1l4b	down	-0.786065	7.35882	-5.73475	0.000609385	0.00209955
10442616	Hagh	down	-0.786212	9.54201	-6.22445	0.000366944	0.00167531
10436804	Mrap	down	-0.787739	7.645	-6.47747	0.000285494	0.00148155
10377927	Rnf167	down	-0.79148	10.3118	-7.56613	0.00010478	0.00100205
10520467	Hadhb	down	-0.79267	10.4472	-5.48165	0.000801403	0.00245715
10490802	Zc2hc1a	down	-0.792858	6.72374	-7.72307	9.15465e-05	0.000961742
10523012	Dck	down	-0.793097	10.3152	-10.3585	1.26181e-05	0.000599326
10557488	Tbx6	down	-0.793641	7.52506	-4.6586	0.00207332	0.00409365
10351667	Slamf1	down	-0.795337	9.55133	-4.06268	0.00438582	0.00660539
10593988	Clk3	down	-0.800332	11.2043	-6.79272	0.000210914	0.00125271
10462195	Kank1	down	-0.80234	7.05596	-7.21364	0.000143083	0.00110363
10534912	Nyap1	down	-0.805168	7.35682	-8.15897	6.36364e-05	0.000888795
10566326	Trim12a	down	-0.809886	10.1399	-5.85648	0.000535729	0.00199744
10458940	Zfp608	down	-0.81187	7.23012	-7.13202	0.00015405	0.0011424
10386965	Arhgap44	down	-0.812933	6.85544	-4.5551	0.00235256	0.00441101
10355227	Kansl1l	down	-0.818503	9.28352	-8.1553	6.38273e-05	0.000888795
10354521	Inpp1	down	-0.818526	8.68946	-7.347	0.000126997	0.00105073
10438478	Abcc5	down	-0.818685	9.84556	-4.87886	0.00159275	0.00348818
10437668	Socs1	down	-0.819248	8.9084	-6.99264	0.000175022	0.00119337
10397230	Ccdc176	down	-0.821658	7.37888	-5.36896	0.000907783	0.00259673
10353117	Slco5a1	down	-0.824182	6.36848	-9.06169	3.14571e-05	0.000710334
10402730	Ppp1r13b	down	-0.825176	8.73504	-6.79425	0.00021061	0.00125271
10460891	Map4k2	down	-0.82732	10.4314	-8.27016	5.81476e-05	0.000859863
10572456	NA	down	-0.831137	8.87524	-6.28473	0.000345415	0.0016033
10600044	Prrg3	down	-0.832019	6.76932	-13.4273	2.06621e-06	0.000381756
10514510	Cyp2j6	down	-0.832605	5.7344	-5.20066	0.00109699	0.00282446
10450675	H2-T24	down	-0.835851	8.14309	-4.1467	0.00393348	0.0061486
10412435	Nim1	down	-0.844905	7.86745	-4.76929	0.00181441	0.0037804
10377774	Mgl2	down	-0.84788	6.99006	-10.5088	1.14254e-05	0.000599326
10436169	Ift57	down	-0.84829	8.36421	-7.98188	7.36236e-05	0.000922113
10534570	Orai2	down	-0.850166	8.94213	-4.54859	0.00237145	0.0044276
10566333	Trim12c	down	-0.854295	9.32775	-13.1723	2.3649e-06	0.000381756
10599654	Cxx1c	down	-0.856117	7.71751	-6.52298	0.000273102	0.00144874
10555303	Pgm2l1	down	-0.857469	9.43417	-10.5296	1.1271e-05	0.000599326
10542302	Crebl2	down	-0.858591	8.751	-9.70087	1.9788e-05	0.000599326
10543118	Glcci1	down	-0.859503	9.40927	-8.92173	3.49479e-05	0.000712171
10506488	Ppap2b	down	-0.864107	8.82029	-4.82045	0.00170694	0.00362427
10597996	Xcr1	down	-0.871625	7.03854	-9.72112	1.95081e-05	0.000599326
10472350	Gca	down	-0.872574	5.78763	-6.18417	0.000382165	0.00168941
10497079	Ptger3	down	-0.874007	6.35723	-4.32386	0.00313775	0.00536113
10355266	Lancl1	down	-0.878303	10.1272	-5.8695	0.000528451	0.00197991
10471912	Kynu	down	-0.879293	6.63814	-7.02415	0.000170015	0.00117881
10595382	Lca5	down	-0.883155	6.49942	-5.93971	0.000491076	0.00193614
10467319	Rbp4	down	-0.88594	6.27639	-7.19397	0.000145643	0.00111128
10547888	Gpr162	down	-0.891258	8.37609	-6.25225	0.000356834	0.00164262
10410328	Zfp874b	down	-0.899431	7.05005	-5.82487	0.000553853	0.00201159
10358845	NA	down	-0.905352	6.75134	-5.22341	0.00106904	0.00277816
10474545	Slc12a6	down	-0.911834	10.0348	-5.76193	0.000592013	0.00207827
10366767	Ctdsp2	down	-0.922207	8.46164	-5.24798	0.00103973	0.00275338
10379630	Slfn2	down	-0.929445	9.58181	-7.47591	0.000113351	0.0010075
10359697	Xcl1	down	-0.932478	6.57449	-7.59873	0.000101863	0.000996819
10561453	Zfp36	down	-0.934425	8.64159	-6.93919	0.000183898	0.00120455
10347915	Gm7609	down	-0.936116	7.23226	-5.80749	0.000564112	0.00202716
10411226	F2rl1	down	-0.939745	6.94133	-4.96986	0.00143123	0.0032672
10506335	Pde4b	down	-0.943586	7.90022	-12.7523	2.96997e-06	0.000381756
10429691	Fam83h	down	-0.945252	7.14876	-7.9413	7.61529e-05	0.000922113
10479159	Zfp831	down	-0.94731	6.99358	-6.81588	0.000206362	0.00125271
10588577	Cish	down	-0.950348	7.21214	-9.30688	2.62473e-05	0.00062656
10461487	Cyb561a3	down	-0.954787	9.5581	-5.53246	0.000758016	0.00238091
10367544	Ctdsp2	down	-0.957227	9.78025	-4.59731	0.00223399	0.00428025
10422496	Gpr183	down	-0.962352	7.80808	-5.16273	0.00114542	0.00287387
10365098	Tbxa2r	down	-0.967155	9.4137	-5.83107	0.000550242	0.00200317
10361215	Traf3ip3	down	-0.968611	9.8139	-6.8021	0.000209057	0.00125271
10421723	Dnajc15	down	-0.982868	10.4327	-13.1816	2.3533e-06	0.000381756
10478678	Cd40	down	-0.984961	7.82125	-6.46989	0.000287619	0.00148337
10492584	Mir16-2	down	-0.98869	6.21073	-10.9338	8.68703e-06	0.000580641
10577824	Letm2	down	-0.991174	8.26192	-5.746	0.000602126	0.00209869
10452516	Ankrd12	down	-0.998717	9.04246	-6.50916	0.0002768	0.0014591
10587012	Ccpg1	down	-0.999034	9.4089	-7.14712	0.000151952	0.0011424
10354111	Aff3	down	-1.01116	9.83764	-6.96165	0.000180108	0.00120455
10443027	Crebrf	down	-1.01836	9.16278	-5.28139	0.00100129	0.00268563
10497773	Mccc1	down	-1.02055	8.95354	-7.79527	8.60975e-05	0.000946506
10438575	Ehhadh	down	-1.02135	8.29252	-5.01598	0.00135634	0.00313913
10433057	Calcoco1	down	-1.02354	9.98925	-4.21907	0.00358455	0.00576495
10479726	Pcmtd2	down	-1.02666	9.97011	-6.74536	0.000220579	0.00128466
10458278	Mzb1	down	-1.02864	7.38232	-4.32172	0.00314624	0.00537013
10476945	Cst7	down	-1.03528	7.24377	-4.76517	0.00182339	0.00378257
10498998	D930015E06Rik	down	-1.06096	10.4872	-9.54819	2.20507e-05	0.000599326
10557481	Ypel3	down	-1.06336	9.91708	-4.29355	0.00326035	0.00549751
10407124	NA	down	-1.07285	7.13829	-5.76199	0.000591975	0.00207827
10509163	Id3	down	-1.08121	7.97672	-5.83407	0.000548506	0.00200121
10361270	Cd46	down	-1.08129	7.54665	-6.59257	0.000255298	0.00138059
10598032	NA	down	-1.08205	9.74233	-4.95438	0.00145738	0.00330254
10429114	Tmem71	down	-1.11336	7.51352	-6.63454	0.000245187	0.00135904
10507784	Ppt1	down	-1.13107	11.1214	-4.81734	0.00171327	0.00362956
10485372	Rag1	down	-1.14409	12.0088	-3.8078	0.00614103	0.00826886
10481574	Fam78a	down	-1.14859	9.96052	-12.0277	4.47433e-06	0.000471119
10542911	Samd9l	down	-1.16823	8.74919	-8.32053	5.58378e-05	0.000859863
10480284	NA	down	-1.17563	7.25635	-4.95759	0.00145191	0.00329639
10374842	Ccdc88a	down	-1.22147	6.94569	-8.25511	5.88582e-05	0.000862737
10530503	Cnga1	down	-1.23428	6.13622	-6.80225	0.000209028	0.00125271
10591263	Fbxl12	down	-1.25526	9.41555	-6.45061	0.000293103	0.00148446
10421517	Cysltr2	down	-1.25849	6.54416	-9.98838	1.62026e-05	0.000599326
10480275	Nebl	down	-1.26222	7.43933	-12.7958	2.89984e-06	0.000381756
10344707	Pcmtd1	down	-1.29789	9.14142	-7.26955	0.000136077	0.00109902
10496338	Ppp3ca	down	-1.31495	8.48365	-7.11156	0.000156944	0.00114428
10357043	Bcl2	down	-1.31775	9.45738	-4.67172	0.00204062	0.00405134
10354418	Nabp1	down	-1.36228	10.8341	-4.75629	0.00184289	0.00380181
10365344	Tcp11l2	down	-1.40206	7.98414	-4.56073	0.00233637	0.00440301
10435787	NA	down	-1.42273	8.05345	-4.09243	0.00421951	0.00644497
10414894	NA	down	-1.46175	8.35094	-8.97034	3.36884e-05	0.000712171
10587655	Zfp949	down	-1.47424	7.74255	-10.944	8.63128e-06	0.000580641
10480286	NA	down	-1.47441	8.12961	-7.22959	0.000141044	0.00110363
10495190	NA	down	-1.55872	8.64206	-4.84527	0.00165734	0.00356201
10492582	Mir15b	down	-1.61862	7.42781	-7.34758	0.000126931	0.00105073
10551511	Gmfg	down	-1.62114	7.21233	-13.9011	1.61772e-06	0.000381756
10416371	Lpar6	down	-1.62889	10.8258	-9.69778	1.98311e-05	0.000599326
10444752	Ltb	down	-1.66781	8.61622	-7.17412	0.00014828	0.00112116
10542981	Gmfg	down	-1.76848	11.6347	-9.35088	2.54193e-05	0.000624642
10350341	Mir181b-1	down	-1.76961	11.5075	-4.09787	0.00418984	0.00641726
10487208	Atp8b4	down	-1.78285	7.88421	-7.86292	8.13201e-05	0.00094159
10584600	NA	down	-1.81199	7.08614	-13.9476	1.58e-06	0.000381756
10588283	Rab6b	down	-1.81667	8.68443	-9.54187	2.21504e-05	0.000599326
10469457	Plxdc2	down	-1.95658	9.96864	-4.03045	0.00457409	0.00678005
10506296	NA	down	-2.00644	8.15773	-7.84912	8.22694e-05	0.00094159
10542120	Clec2i	down	-2.80904	9.09689	-7.2068	0.000143968	0.00110363

## Sheet:  GOBP_up
Table S1, related to Figure 2. List of genes differentially regulated in Vav1–/– T cells tumors.
Functional annotation (biological process) of the upregulated genes of the "common" Vav1–/– gene signature.
Term	Count	p value	Genes
GO:0006935~chemotaxis	8	0.000300109	C3AR1, CCL3, C5AR1, CCR4, CCL9, CCL8, PF4, CCL6
GO:0042330~taxis	8	0.000300109	C3AR1, CCL3, C5AR1, CCR4, CCL9, CCL8, PF4, CCL6
GO:0009611~response to wounding	13	0.00083113	TLR12, ARG1, CCL3, SERPINA3N, CD44, CCR4, EFEMP2, CD81, F2, NINJ1, CCL8, PF4, CLEC7A
GO:0007626~locomotory behavior	10	0.00209461	C3AR1, CCL3, C5AR1, MCOLN3, CCR4, CCL9, CCL8, PF4, CACNA1C, CCL6
GO:0007610~behavior	12	0.00847573	C3AR1, CCL3, C5AR1, MCOLN3, CCR4, CCL9, CCL8, PF4, CACNA1C, GLP1R, EPHB2, CCL6
GO:0006954~inflammatory response	8	0.0172083	TLR12, CCL3, SERPINA3N, CD44, CCR4, F2, CCL8, CLEC7A
GO:0001501~skeletal system development	9	0.0196255	BMI1, RDH10, LGALS3, ACAN, TGFB3, PDGFRB, GPNMB, BMP7, SPP1
GO:0006955~immune response	12	0.0235716	BMI1, TLR12, CCL3, GP49A, PRG4, INPPL1, CCL9, CCL8, PF4, CLEC4D, CLEC7A, CCL6
GO:0040007~growth	7	0.0266846	GDF3, RDH10, NOTCH1, RASGRP4, TGFB3, NINJ1, BMP7
GO:0048732~gland development	7	0.0291315	HES1, CCND1, NOTCH1, CD44, TGFB3, LEF1, BMP7
GO:0050830~defense response to Gram-positive bacterium	3	0.0296509	LYZ2, C5AR1, FGR
GO:0006952~defense response	11	0.0392337	TLR12, CCL3, LYZ2, SERPINA3N, C5AR1, CD44, FGR, CCR4, F2, CCL8, CLEC7A
GO:0000904~cell morphogenesis involved in differentiation	7	0.0395311	HES1, NOTCH1, LEF1, BMP7, RUNX3, SLIT3, EPHB2
GO:0060284~regulation of cell development	6	0.0398862	HES1, NOTCH1, TGFB3, TIMP2, BMP7, EPHB2
GO:0042060~wound healing	5	0.0432711	CD44, EFEMP2, F2, NINJ1, PF4
GO:0006796~phosphate metabolic process	17	0.0489508	FGR, DUSP10, TGFB3, PTPN14, DAPK2, D8ERTD82E, EPHB2, IL12RB2, CCND1, SBF2, PTPLA, CD81, PDGFRB, TNK2, DUSP9, ATP6V0D2, MATK
GO:0006793~phosphorus metabolic process	17	0.0489508	FGR, DUSP10, TGFB3, PTPN14, DAPK2, D8ERTD82E, EPHB2, IL12RB2, CCND1, SBF2, PTPLA, CD81, PDGFRB, TNK2, DUSP9, ATP6V0D2, MATK

## Sheet: KEGG_up
Table S1, related to Figure 2. List of genes differentially regulated in Vav1–/– T cells tumors.
Functional annotation (signaling pathways) of the upregulated genes of the "common" Vav1–/– gene signature.
Term	Count	p value	Genes
mmu04060:Cytokine-cytokine receptor interaction	14	6.64547e-05	IL12RB2, CCL3, IL9R, CCR4, TGFB3, CCL9, TNFRSF8, PDGFRB, CCL8, PF4, IL5RA, BMP7, CCL6, IL17RB
mmu05410:Hypertrophic cardiomyopathy (HCM)	6	0.00862046	ITGA9, ACE, TGFB3, CACNG4, CACNA1C, CACNA1D
mmu05412:Arrhythmogenic right ventricular cardiomyopathy (ARVC)	5	0.0265166	ITGA9, CACNG4, LEF1, CACNA1C, CACNA1D
mmu04640:Hematopoietic cell lineage	5	0.0380263	IL9R, TFRC, CD44, CD2, IL5RA

## Sheet:  GOBP_down
Table S1, related to Figure 2. List of genes differentially regulated in Vav1–/– T cells tumors.
Functional annotation (biological process) of the downregulated genes of the "common" Vav1–/– gene signature.
Term	Count	p value	Genes
GO:0050873~brown fat cell differentiation	9	3.16202e-06	SCD1, ALDH6A1, LAMB3, SLC2A4, NUDT7, PPARG, FABP4, UCP1, ADIPOQ
GO:0060512~prostate gland morphogenesis	8	2.08269e-05	FGFR2, CYP7B1, IGF1R, AR, SFRP1, SERPINB5, TNC, TRP63
GO:0001655~urogenital system development	17	2.67525e-05	PLAG1, FGFR2, SGPL1, AR, TNC, TIPARP, SIX2, TET2, GLI3, IGF1R, CYP7B1, EYA1, SFRP1, SERPINB5, SIX1, TRP63, PBX1
GO:0045444~fat cell differentiation	11	2.84787e-05	SCD1, ALDH6A1, RETN, LAMB3, BBS7, SLC2A4, NUDT7, PPARG, FABP4, UCP1, ADIPOQ
GO:0030850~prostate gland development	9	3.38784e-05	PLAG1, FGFR2, CYP7B1, IGF1R, AR, SFRP1, SERPINB5, TNC, TRP63
GO:0002009~morphogenesis of an epithelium	18	6.16302e-05	FGFR2, EGFR, COBL, AR, ENAH, TNC, GLI3, FZD6, IGF1R, CYP7B1, EYA1, SFRP1, KRT17, SERPINB5, SIX1, TRP63, PBX1, PLXND1
GO:0048732~gland development	19	9.76407e-05	EGFR, PLAG1, FGFR2, AR, TNC, ISL1, GLI3, PAX1, IGF1R, CYP7B1, SFRP1, XBP1, SERPINB5, SIX1, TRP63, PBX1, PLXND1, BMPR1A, ATP7B
GO:0048729~tissue morphogenesis	21	0.000129604	EGFR, FGFR2, COBL, AR, ENAH, TNC, BMPR2, GLI3, FZD6, IGF1R, CYP7B1, EYA1, SFRP1, KRT17, SERPINB5, SIX1, TRP63, TGFBR3, PBX1, PLXND1, BMPR1A
GO:0006631~fatty acid metabolic process	18	0.000132402	SCD1, PPARA, CPT1B, ACADSB, ACADM, EPHX2, ACACB, ACADL, ADIPOQ, CD74, ACSL1, ELOVL3, FASN, FABP4, ELOVL6, SLC27A2, HPGD, GHR
GO:0018904~organic ether metabolic process	9	0.000160052	LPL, CYP1B1, DGAT2, APOC1, PNPLA2, CDS1, PNPLA3, LIPE, PCK1
GO:0060740~prostate gland epithelium morphogenesis	7	0.000167077	FGFR2, CYP7B1, IGF1R, AR, SFRP1, TNC, TRP63
GO:0060429~epithelium development	22	0.000273456	EGFR, FGFR2, COBL, AR, ENAH, TNC, PPARG, FOXN1, SFN, GLI3, FZD6, IGF1R, CYP7B1, EYA1, SFRP1, KRT17, SERPINB5, XBP1, SIX1, TRP63, PBX1, PLXND1
GO:0022612~gland morphogenesis	11	0.000442631	PLAG1, EGFR, FGFR2, CYP7B1, IGF1R, AR, SFRP1, SERPINB5, TNC, TRP63, PLXND1
GO:0006639~acylglycerol metabolic process	8	0.000478209	LPL, DGAT2, APOC1, PNPLA2, CDS1, PNPLA3, LIPE, PCK1
GO:0006955~immune response	31	0.000479635	IFIH1, SNAP91, IL4RA, CXCL9, IL15, CCL5, CXCL12, CD74, CXCL10, CCL25, OASL2, CD4, BCL6, CFD, IGH-VJ558, CD7, CIITA, IL18R1, IL7, H2-M2, IGJ, SAMHD1, H2-AB1, MARCH8, BTLA, CCR7, PPBP, CD40LG, H2-EB1, H2-AA, CD79B
GO:0046649~lymphocyte activation	17	0.000621651	CRIP3, IL7, FLT3, KLRK1, IL15, RAG2, TPD52, SKAP2, PAX1, CXCL12, CD74, CD40LG, BCL11A, MS4A1, CD4, BCL6, BANK1
GO:0006662~glycerol ether metabolic process	8	0.000636156	LPL, DGAT2, APOC1, PNPLA2, CDS1, PNPLA3, LIPE, PCK1
GO:0006638~neutral lipid metabolic process	8	0.000636156	LPL, DGAT2, APOC1, PNPLA2, CDS1, PNPLA3, LIPE, PCK1
GO:0044269~glycerol ether catabolic process	4	0.000669721	LPL, PNPLA2, PNPLA3, LIPE
GO:0046464~acylglycerol catabolic process	4	0.000669721	LPL, PNPLA2, PNPLA3, LIPE
GO:0019433~triglyceride catabolic process	4	0.000669721	LPL, PNPLA2, PNPLA3, LIPE
GO:0046503~glycerolipid catabolic process	4	0.000669721	LPL, PNPLA2, PNPLA3, LIPE
GO:0006814~sodium ion transport	13	0.000897575	SLC5A3, FXYD2, SLC9A7, SCN1A, SLC12A2, SLC24A3, SLC9A2, SCN4B, SCNN1G, ATP1A2, SLC4A4, SCNN1A, G630090E17RIK
GO:0042127~regulation of cell proliferation	33	0.000998948	FGFR2, PPP2R3A, PPARG, IL15, BCL2L1, SFN, SKAP2, GLI3, CXCL10, H19, TRP63, PLCD1, BCL6, EGFR, AR, IL7, FLT3, CRIP2, LIFR, KITL, BTLA, CYP7B1, PLA2G4A, SERPINB5, CCND2, CD274, HIPK2, FABP4, TGFBR3, PBX1, PLAU, BMPR1A, NFIB
GO:0007155~cell adhesion	34	0.00102254	TNC, CLSTN1, FERMT2, ITGB4, FERMT1, LMO7, NEO1, CDH3, CDH4, ALCAM, CDH8, LAMB3, KLRA9, FAT4, RHOB, CD4, BOC, PIK3CB, ADAM23, NLGN1, AJAP1, KITL, CD36, PGM5, LAMA3, DSG2, PKP1, ITGA5, CLDN1, DSC3, DSC2, PERP, DST, AOC3
GO:0022610~biological adhesion	34	0.00102447	TNC, CLSTN1, FERMT2, ITGB4, FERMT1, LMO7, NEO1, CDH3, CDH4, ALCAM, CDH8, LAMB3, KLRA9, FAT4, RHOB, CD4, BOC, PIK3CB, ADAM23, NLGN1, AJAP1, KITL, CD36, PGM5, LAMA3, DSG2, PKP1, ITGA5, CLDN1, DSC3, DSC2, PERP, DST, AOC3
GO:0006641~triglyceride metabolic process	7	0.00106818	LPL, DGAT2, APOC1, PNPLA2, PNPLA3, LIPE, PCK1
GO:0045596~negative regulation of cell differentiation	16	0.001075	FLT3, IL4RA, SIX2, ISL1, TCF7L2, ADIPOQ, GLI3, MEIS1, CD74, TRP63, CLEC2D, TGFBR3, BCL6, PBX1, ACAD11, BMPR1A
GO:0046461~neutral lipid catabolic process	4	0.00114323	LPL, PNPLA2, PNPLA3, LIPE
GO:0046486~glycerolipid metabolic process	13	0.00118383	LPL, PIK3CB, APOC1, PIP5K1B, PNPLA2, CDS1, LPCAT2, CHPT1, PNPLA3, PCK1, DGAT2, LIPE, FABP5
GO:0016042~lipid catabolic process	13	0.00164424	LPL, PLA2G16, ACADM, PLBD1, PNPLA2, PNPLA3, ADIPOQ, DDHD2, PLA2G4A, PLIN1, PLCD1, SLC27A2, LIPE
GO:0044242~cellular lipid catabolic process	8	0.00237939	LPL, PLA2G4A, ACADM, PNPLA2, SLC27A2, ADIPOQ, PNPLA3, LIPE
GO:0045321~leukocyte activation	17	0.00259116	CRIP3, IL7, FLT3, KLRK1, IL15, RAG2, TPD52, SKAP2, PAX1, CXCL12, CD74, CD40LG, BCL11A, MS4A1, CD4, BCL6, BANK1
GO:0048534~hemopoietic or lymphoid organ development	20	0.00261974	SGPL1, IL7, FLT3, CRIP2, TIPARP, RAG2, IL15, SIX4, TPD52, MEIS1, PAX1, CD74, CD40LG, BCL11A, SIX1, TGFBR3, ATP6V0A1, CD4, BCL6, PBX1
GO:0048568~embryonic organ development	18	0.00278934	FGFR2, EGFR, MYO6, SPINT1, SIX2, SIX4, GLI3, TCF7L2, FZD6, EYA1, CLIC5, KRT8, GAB1, SIX1, PLCD1, PBX1, BMPR1A, OTOP1
GO:0045619~regulation of lymphocyte differentiation	8	0.00291519	CD83, IL7, FLT3, IL4RA, H2-AA, BCL6, IL15, CD74
GO:0003006~reproductive developmental process	19	0.00306346	PLAG1, FGFR2, AR, TNC, DMRT2, BCL2L1, CXCL12, KITL, TCF7L2, LGR4, HOOK1, IGF1R, CYP7B1, TBATA, SFRP1, SERPINB5, TRP63, PBX1, BMPR1A
GO:0001775~cell activation	18	0.00343918	CRIP3, IL7, PIK3CB, FLT3, KLRK1, IL15, RAG2, TPD52, SKAP2, PAX1, CXCL12, CD74, CD40LG, BCL11A, MS4A1, CD4, BCL6, BANK1
GO:0010876~lipid localization	12	0.00349211	CPT1B, APOL7C, CD36, OSBPL6, ATP10A, PPARG, APOC1, OSBPL10, CIDEA, SLC27A2, PLTP, SLCO2A1
GO:0043009~chordate embryonic development	26	0.00351547	FGFR2, EGFR, COBL, ENAH, AR, SPINT1, SIX2, BCL2L1, SIX4, GLI3, PAX1, TCF7L2, FZD6, EYA1, SFRP1, SIX1, GAB1, KRT8, DSC3, ATP6V0A1, TGFBR3, PBX1, ETL4, PLCD1, APBA1, BMPR1A
GO:0042471~ear morphogenesis	9	0.00357259	FGFR2, EYA1, MYO6, CLIC5, SIX1, SIX2, SIX4, FZD6, OTOP1
GO:0009792~embryonic development ending in birth or egg hatching	26	0.00400445	FGFR2, EGFR, COBL, ENAH, AR, SPINT1, SIX2, BCL2L1, SIX4, GLI3, PAX1, TCF7L2, FZD6, EYA1, SFRP1, SIX1, GAB1, KRT8, DSC3, ATP6V0A1, TGFBR3, PBX1, ETL4, PLCD1, APBA1, BMPR1A
GO:0030097~hemopoiesis	18	0.00422748	SGPL1, IL7, FLT3, CRIP2, TIPARP, IL15, RAG2, TPD52, PAX1, MEIS1, CD74, CD40LG, BCL11A, TGFBR3, ATP6V0A1, CD4, BCL6, PBX1
GO:0007167~enzyme linked receptor protein signaling pathway	19	0.00435337	EGFR, FGFR2, SGPL1, WFIKKN2, NDN, FLT3, TIPARP, BMPR2, STXBP4, IGF1R, TOM1L1, GAB1, HIPK2, EMR4, TGFBR3, PPM1L, HPGD, BMPR1A, GHR
GO:0002520~immune system development	20	0.00443654	SGPL1, IL7, FLT3, CRIP2, TIPARP, RAG2, IL15, SIX4, TPD52, MEIS1, PAX1, CD74, CD40LG, BCL11A, SIX1, TGFBR3, ATP6V0A1, CD4, BCL6, PBX1
GO:0030098~lymphocyte differentiation	11	0.00453775	CD40LG, IL7, FLT3, BCL11A, CD4, BCL6, RAG2, IL15, TPD52, PAX1, CD74
GO:0045580~regulation of T cell differentiation	7	0.00482037	CD83, IL7, IL4RA, H2-AA, BCL6, IL15, CD74
GO:0051094~positive regulation of developmental process	16	0.00510674	FGFR2, LPL, IL7, IL4RA, PPARG, CDH4, GLI3, KITL, CD74, CD83, ADAMTS9, CD36, KRT17, RHOB, H2-AA, BOC
GO:0006928~cell motion	23	0.00530089	EGFR, SGPL1, ENAH, NDN, PLXNA2, SIX4, ENPEP, ISL1, CDH4, GLI3, CXCL12, KITL, DSTN, ALCAM, EDNRB, CCL25, TNS1, NAV1, ANK3, SIX1, EFNA5, BOC, PLAU
GO:0055114~oxidation reduction	36	0.00534388	ME1, ACADSB, ALDH1L1, CYP1B1, ADHFE1, AOX3L1, FMO5, CBR2, FMO1, P4HA3, FASN, IDH1, GPX8, NQO1, KDM5B, SCD1, GPD1, ALDH6A1, ACADM, AKR1E1, MAOB, CYP2E1, TET2, ACADL, CDO1, PPARGC1A, DHDH, CYP7B1, DHRS3, AOX1, TXNRD3, DPYD, ACAD11, HPGD, SRXN1, AOC3
GO:0046942~carboxylic acid transport	10	0.00550137	SLC36A1, CPT1B, SLC36A2, SLC1A3, PPARG, SLC27A2, SLC6A19, APBA1, SLC7A11, SLCO2A1
GO:0015849~organic acid transport	10	0.00587374	SLC36A1, CPT1B, SLC36A2, SLC1A3, PPARG, SLC27A2, SLC6A19, APBA1, SLC7A11, SLCO2A1
GO:0015672~monovalent inorganic cation transport	20	0.00589622	KCNH1, SLC5A3, SLC36A1, KCNJ15, FXYD2, SLC36A2, SCN1A, SLC9A7, SLC12A2, SLC9A2, KCNJ10, ATP1A2, KCNK2, G630090E17RIK, SLC24A3, SCN4B, ATP6V0A1, SCNN1G, SLC4A4, SCNN1A
GO:0006869~lipid transport	11	0.00613417	CPT1B, APOL7C, CD36, OSBPL6, ATP10A, PPARG, APOC1, OSBPL10, SLC27A2, PLTP, SLCO2A1
GO:0046460~neutral lipid biosynthetic process	4	0.00635001	DGAT2, CDS1, PNPLA3, PCK1
GO:0046463~acylglycerol biosynthetic process	4	0.00635001	DGAT2, CDS1, PNPLA3, PCK1
GO:0042472~inner ear morphogenesis	8	0.00654236	FGFR2, EYA1, MYO6, CLIC5, SIX1, SIX4, FZD6, OTOP1
GO:0006575~cellular amino acid derivative metabolic process	12	0.00721183	ACHE, ACADM, SLC1A3, GSTK1, TXNRD3, ABAT, IDH1, LPCAT2, CDO1, CHPT1, FABP5, GHR
GO:0046504~glycerol ether biosynthetic process	4	0.00805435	DGAT2, CDS1, PNPLA3, PCK1
GO:0015908~fatty acid transport	4	0.00805435	CPT1B, PPARG, SLC27A2, SLCO2A1
GO:0045620~negative regulation of lymphocyte differentiation	4	0.00805435	FLT3, IL4RA, BCL6, CD74
GO:0001763~morphogenesis of a branching structure	11	0.00859221	FGFR2, AR, EYA1, SFRP1, SIX1, TRP63, SPINT1, PBX1, PLXND1, GLI3, CXCL12
GO:0050863~regulation of T cell activation	10	0.00959539	BTLA, CD83, IL7, CD274, IL4RA, H2-AA, CD4, BCL6, IL15, CD74
GO:0043062~extracellular structure organization	12	0.0107119	EGFLAM, MYO6, ANK3, SERPINB5, SPOCK2, SMOC1, TNC, MYH11, NLGN1, OLFML2A, SPINT1, APLP2
GO:0035239~tube morphogenesis	13	0.011538	FGFR2, COBL, AR, EYA1, ENAH, SIX1, TRP63, PBX1, PLXND1, GLI3, CXCL12, LGR4, FZD6
GO:0045017~glycerolipid biosynthetic process	7	0.0120657	DGAT2, LPCAT2, CDS1, CHPT1, PNPLA3, FABP5, PCK1
GO:0006790~sulfur metabolic process	9	0.0126331	CTH, EGFLAM, SPOCK2, GSTK1, SULF1, TXNRD3, IDH1, CDO1, GHR
GO:0030217~T cell differentiation	8	0.0127788	IL7, FLT3, BCL11A, CD4, RAG2, IL15, PAX1, CD74
GO:0015758~glucose transport	5	0.0129421	SLC2A4, SORT1, STXBP4, YES1, FABP5
GO:0045597~positive regulation of cell differentiation	13	0.0136703	LPL, CD83, ADAMTS9, CD36, IL7, PPARG, IL4RA, H2-AA, CDH4, BOC, GLI3, KITL, CD74
GO:0008610~lipid biosynthetic process	18	0.0141133	SCD1, ACACB, LPCAT2, CDS1, CHPT1, PNPLA3, CD74, PCK1, CYP7B1, PCX, B3GNT5, DGAT2, ELOVL3, FASN, PBX1, ELOVL6, AGPAT2, FABP5
GO:0042113~B cell activation	8	0.0146033	CD40LG, BCL11A, MS4A1, BCL6, RAG2, BANK1, TPD52, SKAP2
GO:0002495~antigen processing and presentation of peptide antigen via MHC class II	4	0.0146523	H2-EB1, H2-AA, H2-AB1, CD74
GO:0060571~morphogenesis of an epithelial fold	4	0.0146523	EGFR, FGFR2, AR, TRP63
GO:0019886~antigen processing and presentation of exogenous peptide antigen via MHC class II	4	0.0146523	H2-EB1, H2-AA, H2-AB1, CD74
GO:0035295~tube development	17	0.014798	FGFR2, COBL, ENAH, AR, BMPR2, CXCL12, GLI3, LGR4, FZD6, EYA1, SIX1, TRP63, PBX1, HHIP, PLXND1, BMPR1A, NFIB
GO:0042110~T cell activation	10	0.0148704	CRIP3, IL7, FLT3, BCL11A, CD4, RAG2, IL15, PAX1, CXCL12, CD74
GO:0014812~muscle cell migration	3	0.0150251	SIX1, SIX4, PLAU
GO:0045634~regulation of melanocyte differentiation	3	0.0150251	ADAMTS9, GNAQ, KITL
GO:0050932~regulation of pigment cell differentiation	3	0.0150251	ADAMTS9, GNAQ, KITL
GO:0060601~lateral sprouting from an epithelium	3	0.0150251	FGFR2, AR, TRP63
GO:0045944~positive regulation of transcription from RNA polymerase II promoter	21	0.0159345	PPARA, AR, PPARG, RXRG, SIX2, NFIX, SIX4, ISL1, PPARGC1A, TCF7L2, PAX1, NPAS2, MEIS2, PAX9, PTH, HIPK2, SIX1, TRP63, PBX1, NFIA, NFIB
GO:0007411~axon guidance	9	0.0159473	ALCAM, ENAH, ANK3, EFNA5, ISL1, CDH4, BOC, GLI3, CXCL12
GO:0051173~positive regulation of nitrogen compound metabolic process	28	0.0162486	PPARA, PPARG, KLRK1, NFIX, GLI3, TCF7L2, PAX1, NPAS2, MEIS2, REL, PAX9, PTH, TRP63, GUCY1A2, CIITA, AR, RXRG, SIX2, SIX4, ISL1, PPARGC1A, EYA1, HIPK2, EBF1, SIX1, PBX1, NFIA, NFIB
GO:0008645~hexose transport	5	0.0164493	SLC2A4, SORT1, STXBP4, YES1, FABP5
GO:0031328~positive regulation of cellular biosynthetic process	29	0.0167834	PPARA, PPARG, KLRK1, NFIX, GLI3, TCF7L2, PAX1, NPAS2, MEIS2, REL, PAX9, PTH, TRP63, GUCY1A2, FAM129A, CIITA, AR, RXRG, SIX2, SIX4, ISL1, PPARGC1A, KRT17, HIPK2, EBF1, SIX1, PBX1, NFIA, NFIB
GO:0050678~regulation of epithelial cell proliferation	7	0.0176585	EGFR, FGFR2, CYP7B1, AR, SERPINB5, TGFBR3, BMPR1A
GO:0048667~cell morphogenesis involved in neuron differentiation	13	0.018109	ENAH, NDN, ISL1, CDH4, GLI3, CXCL12, ALCAM, SLC1A3, ANK3, CLIC5, EFNA5, BOC, DST
GO:0015749~monosaccharide transport	5	0.018405	SLC2A4, SORT1, STXBP4, YES1, FABP5
GO:0009891~positive regulation of biosynthetic process	29	0.0189616	PPARA, PPARG, KLRK1, NFIX, GLI3, TCF7L2, PAX1, NPAS2, MEIS2, REL, PAX9, PTH, TRP63, GUCY1A2, FAM129A, CIITA, AR, RXRG, SIX2, SIX4, ISL1, PPARGC1A, KRT17, HIPK2, EBF1, SIX1, PBX1, NFIA, NFIB
GO:0043410~positive regulation of MAPKKK cascade	6	0.0190663	FGFR2, IGF1R, AR, HIPK2, GAB1, LPAR1
GO:0010604~positive regulation of macromolecule metabolic process	32	0.019296	PPARA, PPARG, BMPR2, NFIX, GLI3, TCF7L2, PAX1, NPAS2, MEIS2, REL, PAX9, PTH, TRP63, CD4, FAM129A, GHR, CIITA, AR, RXRG, SIX2, SIX4, ISL1, KITL, PPARGC1A, EYA1, KRT17, SIX1, HIPK2, EBF1, PBX1, NFIA, NFIB
GO:0007242~intracellular signaling cascade	43	0.019491	FGF14, MRAS, LPAR1, CD74, S1PR3, PLCB4, DIRAS2, DGKE, RASGRP3, RASGRP1, DGKG, GAB1, DUSP16, PTH, TRP63, GUCY1A2, RRAS, RAPGEF5, RHOB, PLCD1, BCL6, ARL5C, RAP2B, AR, PIK3CB, ARHGEF16, RXRG, PSD3, PRKCE, PCLO, RND3, MAP4K5, ARHGAP32, RAB30, GNAQ, HIPK2, CDC42BPA, RAB15, CHN2, RGS7, INPP4B, PPM1L, NEURL2
GO:0045935~positive regulation of nucleobase, nucleoside, nucleotide and nucleic acid metabolic process	27	0.0195452	PPARA, PPARG, NFIX, TCF7L2, PAX1, GLI3, NPAS2, MEIS2, REL, PAX9, PTH, TRP63, GUCY1A2, CIITA, AR, RXRG, SIX2, SIX4, ISL1, PPARGC1A, EYA1, HIPK2, EBF1, SIX1, PBX1, NFIA, NFIB
GO:0055080~cation homeostasis	13	0.0195563	SLC9A7, NDN, PIK3CB, SLC9A2, CLSTN1, ATP1A2, APLP2, EDNRB, SLC24A3, PTH, BANK1, SLC4A4, ATP7B
GO:0002521~leukocyte differentiation	11	0.0196927	CD40LG, IL7, FLT3, BCL11A, CD4, BCL6, RAG2, IL15, TPD52, PAX1, CD74
GO:0042439~ethanolamine and derivative metabolic process	4	0.0203332	ACHE, LPCAT2, CHPT1, FABP5
GO:0045582~positive regulation of T cell differentiation	5	0.020499	CD83, IL7, IL4RA, H2-AA, CD74
GO:0010883~regulation of lipid storage	3	0.0205779	CD36, CIDEA, PNPLA2
GO:0045893~positive regulation of transcription, DNA-dependent	23	0.0208978	CIITA, PPARA, AR, PPARG, RXRG, SIX2, NFIX, SIX4, ISL1, PPARGC1A, TCF7L2, PAX1, NPAS2, MEIS2, PAX9, REL, SIX1, PTH, HIPK2, TRP63, PBX1, NFIA, NFIB
GO:0051249~regulation of lymphocyte activation	11	0.0214811	BTLA, CD83, IL7, FLT3, CD274, IL4RA, H2-AA, CD4, BCL6, IL15, CD74
GO:0050870~positive regulation of T cell activation	7	0.0217537	CD83, IL7, IL4RA, H2-AA, CD4, IL15, CD74
GO:0043583~ear development	9	0.0220348	FGFR2, EYA1, MYO6, CLIC5, SIX1, SIX2, SIX4, FZD6, OTOP1
GO:0051254~positive regulation of RNA metabolic process	23	0.0224275	CIITA, PPARA, AR, PPARG, RXRG, SIX2, NFIX, SIX4, ISL1, PPARGC1A, TCF7L2, PAX1, NPAS2, MEIS2, PAX9, REL, SIX1, PTH, HIPK2, TRP63, PBX1, NFIA, NFIB
GO:0048546~digestive tract morphogenesis	5	0.0227336	EGFR, FGFR2, TRP63, GLI3, TCF7L2
GO:0015718~monocarboxylic acid transport	4	0.0235649	CPT1B, PPARG, SLC27A2, SLCO2A1
GO:0015807~L-amino acid transport	4	0.0235649	SLC36A1, SLC36A2, SLC1A3, APBA1
GO:0002504~antigen processing and presentation of peptide or polysaccharide antigen via MHC class II	4	0.0235649	H2-EB1, H2-AA, H2-AB1, CD74
GO:0007010~cytoskeleton organization	19	0.0238276	LIMA1, ENAH, DAAM1, PCLO, LSP1, HOOK1, EPB4.1L3, PFN2, NAV1, KRT17, LIMCH1, CDC42BPA, MYH11, BCL6, NEURL2, ARHGAP8, DST, NEFM, PSTPIP2
GO:0000904~cell morphogenesis involved in differentiation	14	0.0242277	ENAH, NDN, ISL1, CDH4, GLI3, CXCL12, ALCAM, SLC1A3, ANK3, CLIC5, KRT8, EFNA5, BOC, DST
GO:0007264~small GTPase mediated signal transduction	16	0.0249306	RAP2B, MRAS, PSD3, RND3, ARHGAP32, DIRAS2, RAB30, RASGRP3, RASGRP1, PTH, RHOB, RAB15, RRAS, RAPGEF5, BCL6, ARL5C
GO:0045621~positive regulation of lymphocyte differentiation	5	0.0251108	CD83, IL7, IL4RA, H2-AA, CD74
GO:0055123~digestive system development	5	0.0251108	EGFR, FGFR2, TRP63, GLI3, TCF7L2
GO:0001822~kidney development	9	0.025625	FGFR2, SGPL1, EYA1, SIX1, TIPARP, SIX2, PBX1, TET2, GLI3
GO:0051270~regulation of cell motion	9	0.025625	LAMA3, DLL4, GAB1, TGFBR3, RRAS, BCL6, ARHGAP8, CXCL12, CXCL10
GO:0007169~transmembrane receptor protein tyrosine kinase signaling pathway	13	0.0262187	FGFR2, EGFR, SGPL1, NDN, FLT3, TIPARP, BMPR2, STXBP4, IGF1R, TOM1L1, GAB1, EMR4, GHR
GO:0048839~inner ear development	8	0.0265658	FGFR2, EYA1, MYO6, CLIC5, SIX1, SIX4, FZD6, OTOP1
GO:0045941~positive regulation of transcription	25	0.0266729	CIITA, PPARA, AR, PPARG, RXRG, SIX2, NFIX, SIX4, ISL1, GLI3, PAX1, PPARGC1A, TCF7L2, NPAS2, MEIS2, PAX9, REL, SIX1, EBF1, PTH, HIPK2, TRP63, PBX1, NFIA, NFIB
GO:0008284~positive regulation of cell proliferation	17	0.0267382	FGFR2, EGFR, IL7, CRIP2, LIFR, IL15, BCL2L1, KITL, CXCL10, CYP7B1, CCND2, HIPK2, TRP63, FABP4, BCL6, PBX1, BMPR1A
GO:0019432~triglyceride biosynthetic process	3	0.0268424	DGAT2, PNPLA3, PCK1
GO:0001501~skeletal system development	17	0.0279172	FGFR2, SGPL1, TIPARP, GABBR1, SIX2, SIX4, PAX1, GLI3, EYA1, GNAQ, SIX1, TRP63, SORT1, ETL4, PBX1, BMPR1A, IGFBP5
GO:0007626~locomotory behavior	15	0.0280248	SCN1A, MYO6, ATP1A2, CCL5, CXCL12, APLP2, CXCL10, CCR9, LSP1, CCL25, CCR7, NPAS2, HIPK2, CSTB, APBA1
GO:0051250~negative regulation of lymphocyte activation	6	0.0282763	BTLA, FLT3, CD274, IL4RA, BCL6, CD74
GO:0048608~reproductive structure development	10	0.0288121	PLAG1, FGFR2, CYP7B1, IGF1R, AR, SFRP1, SERPINB5, TNC, TRP63, BCL2L1
GO:0016477~cell migration	15	0.0290389	EGFR, SGPL1, NDN, PLXNA2, SIX4, ENPEP, ISL1, KITL, CXCL12, CCL25, EDNRB, TNS1, NAV1, SIX1, PLAU
GO:0010557~positive regulation of macromolecule biosynthetic process	27	0.0299694	CIITA, PPARA, AR, PPARG, RXRG, SIX2, NFIX, SIX4, ISL1, GLI3, PAX1, PPARGC1A, TCF7L2, NPAS2, MEIS2, PAX9, REL, KRT17, SIX1, EBF1, PTH, HIPK2, TRP63, PBX1, FAM129A, NFIA, NFIB
GO:0002695~negative regulation of leukocyte activation	6	0.0304037	BTLA, FLT3, CD274, IL4RA, BCL6, CD74
GO:0050866~negative regulation of cell activation	6	0.0304037	BTLA, FLT3, CD274, IL4RA, BCL6, CD74
GO:0060562~epithelial tube morphogenesis	9	0.0310205	FGFR2, COBL, AR, EYA1, ENAH, SIX1, PBX1, GLI3, FZD6
GO:0002694~regulation of leukocyte activation	11	0.032227	BTLA, CD83, IL7, FLT3, CD274, IL4RA, H2-AA, CD4, BCL6, IL15, CD74
GO:0001558~regulation of cell growth	8	0.0328152	KRT17, NDN, IL7, TRP63, SFN, CDH4, CRIM1, IGFBP5
GO:0030334~regulation of cell migration	8	0.0328152	LAMA3, DLL4, GAB1, TGFBR3, RRAS, ARHGAP8, CXCL12, CXCL10
GO:0050865~regulation of cell activation	11	0.0347613	BTLA, CD83, IL7, FLT3, CD274, IL4RA, H2-AA, CD4, BCL6, IL15, CD74
GO:0048538~thymus development	4	0.0348228	SIX1, PBX1, SIX4, PAX1
GO:0010628~positive regulation of gene expression	25	0.0348947	CIITA, PPARA, AR, PPARG, RXRG, SIX2, NFIX, SIX4, ISL1, GLI3, PAX1, PPARGC1A, TCF7L2, NPAS2, MEIS2, PAX9, REL, SIX1, EBF1, PTH, HIPK2, TRP63, PBX1, NFIA, NFIB
GO:0008283~cell proliferation	15	0.0355813	FGFR2, CRIP3, FOXN1, SFN, IL15, RAG2, ENPEP, BCL2L1, CXCL12, CD74, LGR4, CD40LG, TRP63, TGFBR3, HHIP
GO:0051251~positive regulation of lymphocyte activation	8	0.0362793	CD83, IL7, IL4RA, H2-AA, CD4, BCL6, IL15, CD74
GO:0030030~cell projection organization	18	0.0375149	ENAH, LIMA1, MYO6, NDN, BAIAP2L1, ITGB4, LPAR1, MTSS1L, ISL1, CDH4, CXCL12, GLI3, ALCAM, ANK3, CLIC5, EFNA5, BOC, DST
GO:0060284~regulation of cell development	11	0.0388185	EYA1, SIX1, NLGN1, TGFBR3, PBX1, ISL1, CDH4, MEIS1, BOC, NEFM, BMPR1A
GO:0002478~antigen processing and presentation of exogenous peptide antigen	4	0.0390902	H2-EB1, H2-AA, H2-AB1, CD74
GO:0002683~negative regulation of immune system process	7	0.0398771	BTLA, FLT3, CD274, IL4RA, CLEC2D, BCL6, CD74
GO:0007156~homophilic cell adhesion	9	0.040496	CDH8, DSG2, FAT4, PIK3CB, CLSTN1, DSC3, DSC2, CDH3, CDH4
GO:0046847~filopodium assembly	3	0.0412973	BAIAP2L1, ITGB4, MTSS1L
GO:0050872~white fat cell differentiation	3	0.0412973	SCD1, PPARG, FABP4
GO:0002684~positive regulation of immune system process	13	0.0414053	FCER2A, CD83, IL7, IL4RA, KLRK1, H2-AA, CD4, BCL6, CD79B, IL15, CFD, KLRB1C, CD74
GO:0048562~embryonic organ morphogenesis	11	0.0416979	FGFR2, EYA1, MYO6, CLIC5, SIX1, SIX2, SIX4, GLI3, TCF7L2, FZD6, OTOP1
GO:0010810~regulation of cell-substrate adhesion	5	0.0424411	EGFLAM, PIK3CB, SPOCK2, SMOC1, BCL6
GO:0001656~metanephros development	6	0.0425285	FGFR2, EYA1, SIX1, SIX2, PBX1, GLI3
GO:0006006~glucose metabolic process	10	0.0431655	PPARA, PDK2, GPD1, PCX, PGM5, PYGL, PDK4, ADIPOQ, FABP5, PCK1
GO:0007178~transmembrane receptor protein serine/threonine kinase signaling pathway	7	0.0443826	WFIKKN2, HIPK2, BMPR2, TGFBR3, PPM1L, HPGD, BMPR1A
GO:0007409~axonogenesis	11	0.0447201	ALCAM, ENAH, NDN, ANK3, EFNA5, ISL1, CDH4, DST, BOC, GLI3, CXCL12
GO:0046394~carboxylic acid biosynthetic process	10	0.0448241	SCD1, CYP7B1, GLUL, CTH, SLC1A3, ELOVL3, FASN, ELOVL6, ACACB, CD74
GO:0016053~organic acid biosynthetic process	10	0.0448241	SCD1, CYP7B1, GLUL, CTH, SLC1A3, ELOVL3, FASN, ELOVL6, ACACB, CD74
GO:0035272~exocrine system development	5	0.0458468	EGFR, FGFR2, IGF1R, XBP1, PLXND1
GO:0002696~positive regulation of leukocyte activation	8	0.0459694	CD83, IL7, IL4RA, H2-AA, CD4, BCL6, IL15, CD74
GO:0008643~carbohydrate transport	6	0.0480864	SLC2A4, SORT1, STXBP4, YES1, FABP5, G630090E17RIK
GO:0006090~pyruvate metabolic process	4	0.0483782	GPD1, PCX, PDK4, PCK1
GO:0007610~behavior	21	0.0489857	SCN1A, MYO6, ATP1A2, CCL5, PRKCE, CXCL12, APLP2, CXCL10, LSP1, CCR9, CCL25, CCR7, NPAS2, SLC1A3, PENK, GNAQ, ITGA5, HIPK2, CSTB, ABAT, APBA1
GO:0048070~regulation of pigmentation during development	3	0.0493898	ADAMTS9, GNAQ, KITL
GO:0030035~microspike assembly	3	0.0493898	BAIAP2L1, ITGB4, MTSS1L
GO:0048557~embryonic digestive tract morphogenesis	3	0.0493898	FGFR2, GLI3, TCF7L2
GO:0007173~epidermal growth factor receptor signaling pathway	3	0.0493898	EGFR, GAB1, EMR4
GO:0043370~regulation of CD4-positive, alpha beta T cell differentiation	3	0.0493898	CD83, IL4RA, BCL6
GO:0045581~negative regulation of T cell differentiation	3	0.0493898	IL4RA, BCL6, CD74
GO:0046636~negative regulation of alpha-beta T cell activation	3	0.0493898	BTLA, IL4RA, BCL6
GO:0050868~negative regulation of T cell activation	5	0.0494004	BTLA, CD274, IL4RA, BCL6, CD74
GO:0001657~ureteric bud development	5	0.0494004	FGFR2, EYA1, SIX1, PBX1, GLI3
GO:0046651~lymphocyte proliferation	5	0.0494004	CRIP3, CD40LG, RAG2, IL15, CXCL12

## Sheet:  KEGG_down
Table S1, related to Figure 2. List of genes differentially regulated in Vav1–/– T cells tumors.
Functional annotation (signaling pathways) of the downregulated genes of the "common" Vav1–/– gene signature.
Term	Count	p value	Genes
mmu03320:PPAR signaling pathway	20	7.64825e-11	SCD1, ME1, PPARA, LPL, CPT1B, ACADM, PPARG, RXRG, AQP7, UCP1, ACADL, ADIPOQ, PCK1, ACSL1, CD36, PLIN1, FABP4, SLC27A2, FABP5, PLTP
mmu04640:Hematopoietic cell lineage	15	3.19494e-06	FCER2A, IL7, FLT3, IL4RA, MME, KITL, CD36, ITGA5, CD59A, H2-EB1, MS4A1, H2-AA, CD4, IGH-VJ558, CD7
mmu04920:Adipocytokine signaling pathway	11	0.000219352	PPARA, CPT1B, ACSL1, CD36, SLC2A4, RXRG, ACACB, ADIPOQ, PPARGC1A, AKT3, PCK1
mmu04060:Cytokine-cytokine receptor interaction	22	0.000436409	EGFR, IL18R1, IL7, FLT3, IL4RA, CXCL9, LIFR, BMPR2, IL15, CCL5, CXCL12, KITL, CXCL10, CCR9, CCL25, CCR7, PPBP, CD40LG, CXCR6, IL13RA1, BMPR1A, GHR
mmu04672:Intestinal immune network for IgA production	9	0.000988728	CCR9, CCL25, CD40LG, H2-EB1, H2-AA, H2-AB1, IL15, CXCL12, IGH-VJ558
mmu00564:Glycerophospholipid metabolism	9	0.0040287	GPD1, PLA2G4A, ACHE, DGKE, DGKG, CDS1, CHPT1, PNPLA3, AGPAT2
mmu05332:Graft-versus-host disease	8	0.00661422	KLRA9, H2-M2, H2-EB1, H2-AA, GZMB, H2-AB1, KLRD1, KLRC1
mmu04070:Phosphatidylinositol signaling system	9	0.00800456	PLCB4, DGKE, PIK3CB, DGKG, PIP5K1B, PLCD1, INPP4B, CDS1, INPP5A
mmu04612:Antigen processing and presentation	10	0.00821418	CIITA, CTSL, H2-M2, H2-EB1, H2-AA, CD4, H2-AB1, KLRD1, CD74, KLRC1
mmu00561:Glycerolipid metabolism	7	0.00892539	LPL, DGKE, DGAT2, DGKG, MGLL, PNPLA3, AGPAT2
mmu04514:Cell adhesion molecules (CAMs)	13	0.0157087	H2-M2, NLGN1, H2-AB1, NEO1, CDH3, CDH4, ALCAM, CD40LG, H2-EB1, CD274, CLDN1, H2-AA, CD4
mmu00562:Inositol phosphate metabolism	7	0.0171757	ALDH6A1, PLCB4, PIK3CB, PIP5K1B, PLCD1, INPP4B, INPP5A
mmu05215:Prostate cancer	9	0.0224939	EGFR, FGFR2, E2F2, IGF1R, AR, PIK3CB, CREB3L2, TCF7L2, AKT3
mmu05330:Allograft rejection	7	0.0237094	CD40LG, H2-M2, H2-EB1, H2-AA, GZMB, H2-AB1, IGH-VJ558
mmu00640:Propanoate metabolism	5	0.0271383	ALDH6A1, ACADM, ABAT, ACACB, ACSS2
mmu05310:Asthma	5	0.0370571	CD40LG, H2-EB1, H2-AA, H2-AB1, IGH-VJ558
mmu05340:Primary immunodeficiency	5	0.0488032	CIITA, CD40LG, CD4, RAG2, IGH-VJ558
mmu04062:Chemokine signaling pathway	13	0.048814	CCR9, CCL25, CCR7, PLCB4, PPBP, GNAI1, PIK3CB, CXCR6, CXCL9, CCL5, CXCL12, AKT3, CXCL10
