# Supplementary material for: A Paradoxical Tumor-Suppressor Role for the Rac1 Exchange Factor Vav1 in T Cell Acute Lymphoblastic Leukemia
Source: Cancer Cell. 2017 Nov 13;32(5):608–623.e9. doi: 10.1016/j.ccell.2017.10.004 (PMC5691892; doi:10.1016/j.ccell.2017.10.004)
Supplement: Table S3. List of the Genes Belonging to the “Shared” and “Tumor-Specific” Vav1−/−/Zfp36l1−/−;Zfp36l2−/− Gene Signatures, Related to Figure 7 [file mmc3.xlsx]

## Sheet: Table S3
Table S3, related to Figure 7. List of genes belonging to the "shared" and "tumor specific" Vav1–/–/Zfp36l1–/–;Zfp36l2–/– gene signature.
List of up- (red) and downregulated (blue) genes of the "shared" Vav1–/–/Zfp36l1–/–;Zfp36l2–/– gene signature.
Gene symbol	Gene description
Cym	chymosin
Glp1R	glucagon-like peptide 1 receptor
Wdr25	WD repeat domain 25
Atp6V0D2	ATPase, H+ transporting, lysosomal V0 subunit D2
Rpl29 /// Gm6344	ribosomal protein L29 /// predicted gene 6344
Ddc	dopa decarboxylase
Greb1	gene regulated by estrogen in breast cancer protein
Bst1	bone marrow stromal cell antigen 1
Art2B	ADP-ribosyltransferase 2b
Itga9	integrin alpha 9
Reep1	receptor accessory protein 1
Gm4371	eukaryotic translation initiation factor 3, subunit I pseudogene
Cd5L	CD5 antigen-like
Tmem45A	transmembrane protein 45a
Mum1L1	melanoma associated antigen (mutated) 1-like 1
1700021A07Rik	RIKEN cDNA 1700021A07 gene
Ccl3	chemokine (C-C motif) ligand 3
Stc1	stanniocalcin 1
Cenpv	centromere protein V
Fbln1	fibulin 1
C3Ar1	complement component 3a receptor 1
Cd160	CD160 antigen
Tnfrsf8	tumor necrosis factor receptor superfamily, member 8
Il9R	interleukin 9 receptor
F2	coagulation factor II
Ccl6	chemokine (C-C motif) ligand 6
Gfra1	glial cell line derived neurotrophic factor family receptor alpha 1
Syde1	synapse defective 1, Rho GTPase, homolog 1 (C. elegans)
Saa3	serum amyloid A 3
Pdgfrb	platelet derived growth factor receptor, beta polypeptide
Hmox1	heme oxygenase (decycling) 1
Nfil3	nuclear factor, interleukin 3, regulated
Dtx1	deltex 1 homolog (Drosophila)
Foxb1	forkhead box B1
Ms4A6D	membrane-spanning 4-domains, subfamily A, member 6D
Prtg	protogenin homolog (Gallus gallus)
Hpse	heparanase
Gm10826	predicted gene 10826
Gm11428	predicted gene 11428
Pde8A	phosphodiesterase 8A
Hes1	hairy and enhancer of split 1 (Drosophila)
Slc45A3	solute carrier family 45, member 3
Chdh	choline dehydrogenase
Egln3	EGL nine homolog 3 (C. elegans)
Ephb2	Eph receptor B2
Trim2	tripartite motif-containing 2
Pgpep1L	pyroglutamyl-peptidase I-like
Bace1	beta-site APP cleaving enzyme 1
Sbf2	SET binding factor 2
2010107G12Rik	RIKEN cDNA 2010107G12 gene
Mcoln2	mucolipin 2
Tuba8	tubulin, alpha 8
Prkar2A	protein kinase, cAMP dependent regulatory, type II alpha
Bcat1	branched chain aminotransferase 1, cytosolic
Mfsd2A	major facilitator superfamily domain containing 2A
Hlcs	holocarboxylase synthetase (biotin- [propriony-Coenzyme A-carboxylase (ATP-hydrolysing)] ligase)
Ptgr1	prostaglandin reductase 1
Gp49A /// Lilrb4	glycoprotein 49 A /// leukocyte immunoglobulin-like receptor, subfamily B, member 4
Gm525	predicted gene 525
Layn	layilin
Soat2	sterol O-acyltransferase 2
Hdgfrp3 /// Tm6Sf1	hepatoma-derived growth factor, related protein 3 /// transmembrane 6 superfamily member 1
Ptgfrn	prostaglandin F2 receptor negative regulator
Sdc1	syndecan 1
Fcgr4	Fc receptor, IgG, low affinity IV
Zfp618	zinc fingerprotein 618
4930550C14Rik	RIKEN cDNA 4930550C14 gene
Aif1L	allograft inflammatory factor 1-like
Nrarp	Notch-regulated ankyrin repeat protein
1700048O20Rik	RIKEN cDNA 1700048O20 gene
Bmp7	bone morphogenetic protein 7
Il12Rb2	interleukin 12 receptor, beta 2
Ptpn14	protein tyrosine phosphatase, non-receptor type 14
Pde2A	phosphodiesterase 2A, cGMP-stimulated
Nln	neurolysin (metallopeptidase M3 family)
Ube2Cbp	ubiquitin-conjugating enzyme E2C binding protein
Gm6545	predicted gene 6545
9030617O03Rik	RIKEN cDNA 9030617O03 gene
Dusp9	dual specificity phosphatase 9
Gnb4	guanine nucleotide binding protein (G protein), beta 4
Pkn3	protein kinase N3
Elfn2	leucine rich repeat and fibronectin type III, extracellular 2
Gm13894	predicted gene 13894
Snhg1	small nucleolar RNA host gene (non-protein coding) 1
Dfna5	deafness, autosomal dominant 5 (human)
Dkkl1	dickkopf-like 1
Anxa9	annexin A9
Snhg1	small nucleolar RNA host gene (non-protein coding) 1
Tbx19	T-box 19
Snora3	small nucleolar RNA, H/ACA box 3
E330016A19Rik	RIKEN cDNA E330016A19 gene
Snora44	small nucleolar RNA, H/ACA box 44
Snord52	small nucleolar RNA, C/D box 52
Car12	carbonic anyhydrase 12
Arsi	arylsulfatase i
Olfml3	olfactomedin-like 3
Lipg	lipase, endothelial
Bivm	basic, immunoglobulin-like variable motif containing
Mxra7	matrix-remodelling associated 7
Fgr	Gardner-Rasheed feline sarcoma viral (Fgr) oncogene homolog
Pgm3 /// Dopey1	phosphoglucomutase 3 /// dopey family member 1
Slc35F2	solute carrier family 35, member F2
Pkdcc	protein kinase domain containing, cytoplasmic
Antxr1	anthrax toxin receptor 1
Pop1	processing of precursor 1, ribonuclease P/MRP family, (S. cerevisiae)
Jazf1	JAZF zinc finger 1
Snora69	small nucleolar RNA, H/ACA box 69
Rpl7A /// Gm6347	ribosomal protein L7A /// ribosomal protein L7a pseudogene /// ribosomal protein L7A pseudogene /// ribosomal protein L7A, pseudogene 3
Ttc27	tetratricopeptide repeat domain 27
Esm1	endothelial cell-specific molecule 1
Kdelc2	KDEL (Lys-Asp-Glu-Leu) containing 2
Sh3Rf1	SH3 domain containing ring finger 1
Gm129	predicted gene 129
Slc7A3	solute carrier family 7 (cationic amino acid transporter, y+ system), member 3
Impdh2	inosine 5'-phosphate dehydrogenase 2
Pdxp	pyridoxal (pyridoxine, vitamin B6) phosphatase
Tfrc	transferrin receptor
A830093I24Rik	RIKEN cDNA A830093I24 gene
Prmt7	protein arginine N-methyltransferase 7
Dsc1	desmocollin 1
Gm10688	predicted gene 10688
Phlda1	pleckstrin homology-like domain, family A, member 1
Pdxp	pyridoxal (pyridoxine, vitamin B6) phosphatase
Gas5	growth arrest specific 5
Pvt1	plasmacytoma variant translocation 1
Lgmn	legumain
Kdelc1	KDEL (Lys-Asp-Glu-Leu) containing 1
Unc119	unc-119 homolog (C. elegans)
Rpl13	ribosomal protein L13
Inppl1	inositol polyphosphate phosphatase-like 1
Mettl13	methyltransferase like 13
Rps17 /// Gm6402	ribosomal protein S17 /// ribosomal protein S17 pseudogene
Rpl15 /// Gm4294	ribosomal protein L15 /// predicted gene 4294
Gsr	glutathione reductase
Pdss1	prenyl (solanesyl) diphosphate synthase, subunit 1
Rpl36 /// Gm5614	ribosomal protein L36 /// predicted gene 5614 /// predicted gene 5745
Smyd2	SET and MYND domain containing 2
Notch1	Notch gene homolog 1 (Drosophila)
Cd68	CD68 antigen
Pycr2	pyrroline-5-carboxylate reductase family, member 2
2410016O06Rik	RIKEN cDNA 2410016O06 gene
Clec4N	C-type lectin domain family 4, member n
Bc016495	cDNA sequence BC016495
Tpi1	triosephosphate isomerase 1
Fut4	fucosyltransferase 4
Slc7A5	solute carrier family 7 (cationic amino acid transporter, y+ system), member 5
Stard6 /// Gm9795	StAR-related lipid transfer (START) domain containing 6 /// StAR-related lipid transfer (START) domain containing 6 pseudogene
Rpl17 /// Rpl17-Ps	ribosomal protein L17 /// ribosomal protein L17, pseudogene 3 /// predicted gene 10362 /// predicted gene 10268
Tsr1 /// Srr	TSR1, 20S rRNA accumulation, homolog (yeast) /// serine racemase
Cyp39A1	cytochrome P450, family 39, subfamily a, polypeptide 1
Bex1	brain expressed gene 1
Zfp239	zinc finger protein 239
Sema4C	sema domain, immunoglobulin domain (Ig), transmembrane domain (TM) and short cytoplasmic domain, (semaphorin) 4C
Gm10136 /// Gm1577	predicted pseudogene 10136 /// ribosomal protein L26 pseudogene /// ribosomal protein L26
Rad51L1	RAD51-like 1 (S. cerevisiae)
Slc22A3	solute carrier family 22 (organic cation transporter), member 3
Gm885	predicted gene 885
Rps8 /// Rps8-Ps1	ribosomal protein S8 /// ribosomal protein S8, pseudogene 1 /// ribosomal protein S8 pseudogene
Mrto4	MRT4, mRNA turnover 4, homolog (S. cerevisiae)
Polr1B	polymerase (RNA) I polypeptide B
Rpl11	ribosomal protein L11
Apex1 /// Tmem55B	apurinic/apyrimidinic endonuclease 1 /// transmembrane protein 55b
Trmt61A	tRNA methyltransferase 61 homolog A (S. cerevisiae)
Heatr3	HEAT repeat containing 3
Fam136A	family with sequence similarity 136, member A
Rrp9	RRP9, small subunit (SSU) processome component, homolog (yeast)
Pus7L	pseudouridylate synthase 7 homolog (S. cerevisiae)-like
Grwd1	glutamate-rich WD repeat containing 1
Gm5246	predicted gene 5246
Itgam	integrin alpha M
Pfkl	phosphofructokinase, liver, B-type
Rpap3	RNA polymerase II associated protein 3
Rpl13	ribosomal protein L13
0610010F05Rik	RIKEN cDNA 0610010F05 gene
Rcl1	RNA terminal phosphate cyclase-like 1
Pus7	pseudouridylate synthase 7 homolog (S. cerevisiae)
Shmt2	serine hydroxymethyltransferase 2 (mitochondrial)
Tspan4	tetraspanin 4
Myc	myelocytomatosis oncogene
Tagln2	transgelin 2
Abhd14A	abhydrolase domain containing 14A
Pla2G7	phospholipase A2, group VII (platelet-activating factor acetylhydrolase, plasma)
2900010M23Rik	RIKEN cDNA 2900010M23 gene
Bag2	BCL2-associated athanogene 2
Ece2	endothelin converting enzyme 2
Gnl3	guanine nucleotide binding protein-like 3 (nucleolar)
Pno1	partner of NOB1 homolog (S. cerevisiae)
Mthfd1L	methylenetetrahydrofolate dehydrogenase (NADP+ dependent) 1-like
C1Qc	complement component 1, q subcomponent, C chain
Sdad1	SDA1 domain containing 1
Cad	carbamoyl-phosphate synthetase 2, aspartate transcarbamylase, and dihydroorotase
C1Qb	complement component 1, q subcomponent, beta polypeptide
Mtrf1	mitochondrial translational release factor 1
Mnd1 /// Gm3833	meiotic nuclear divisions 1 homolog (S. cerevisiae) /// meiotic nuclear divisions 1 homolog pseudogene
Zfp704	zinc finger protein 704
Eif2B3	eukaryotic translation initiation factor 2B, subunit 3
Plxnb2	plexin B2
Mtbp	Mdm2, transformed 3T3 cell double minute p53 binding protein
Nup43	nucleoporin 43
Rpf2	ribosome production factor 2 homolog (S. cerevisiae)
Dhx33	DEAH (Asp-Glu-Ala-His) box polypeptide 33
Rrp15	ribosomal RNA processing 15 homolog (S. cerevisiae)
Shq1	SHQ1 homolog (S. cerevisiae)
Gzma	granzyme A
Tmbim1	transmembrane BAX inhibitor motif containing 1
Gusb	glucuronidase, beta
Pabpc4	poly(A) binding protein, cytoplasmic 4
Gemin6	gem (nuclear organelle) associated protein 6
Gm7278	predicted gene 7278
Odc1	ornithine decarboxylase, structural 1
Pkm2	pyruvate kinase, muscle
Stra6	stimulated by retinoic acid gene 6
Aven	apoptosis, caspase activation inhibitor
Evi5	ecotropic viral integration site 5
Odc1	ornithine decarboxylase, structural 1
Nop58	NOP58 ribonucleoprotein homolog (yeast)
Pycrl	pyrroline-5-carboxylate reductase-like
Rpl36	ribosomal protein L36
Mybbp1A	MYB binding protein (P160) 1a
Tmem97	transmembrane protein 97
Pgam1	phosphoglycerate mutase 1
Pwp2	PWP2 periodic tryptophan protein homolog (yeast)
Nhp2	NHP2 ribonucleoprotein homolog (yeast)
Mif	macrophage migration inhibitory factor
Slc7A1	solute carrier family 7 (cationic amino acid transporter, y+ system), member 1
Prmt1	protein arginine N-methyltransferase 1
Gm9104 /// Rpl21	predicted gene 9104 /// ribosomal protein L21 /// predicted gene 10240 /// predicted gene 6813
H1F0	H1 histone family, member 0
Mdn1	midasin homolog (yeast)
Ly6K	lymphocyte antigen 6 complex, locus K
Thyn1	thymocyte nuclear protein 1
Polr1A	polymerase (RNA) I polypeptide A
2610028A01Rik	RIKEN cDNA 2610028A01 gene
Lyar	Ly1 antibody reactive clone
Fastkd2	FAST kinase domains 2
2610029I01Rik	RIKEN cDNA 2610029I01 gene
Utp20	UTP20, small subunit (SSU) processome component, homolog (yeast)
Glrx3	glutaredoxin 3
Rrp12	ribosomal RNA processing 12 homolog (S. cerevisiae)
Tomm20	translocase of outer mitochondrial membrane 20 homolog (yeast)
Klhdc2	kelch domain containing 2
Gpatch4	G patch domain containing 4
Snora26 /// 270002	small nucleolar RNA, H/ACA box 26 /// RIKEN cDNA 2700023E23 gene
Bcap29	B-cell receptor-associated protein 29
Rhoq /// Pigf	ras homolog gene family, member Q /// phosphatidylinositol glycan anchor biosynthesis, class F
Rrp1B	ribosomal RNA processing 1 homolog B (S. cerevisiae)
Gm7693	predicted gene 7693
Tmem97	transmembrane protein 97
Ppia	peptidylprolyl isomerase A
Fbl	fibrillarin
Mif	macrophage migration inhibitory factor
Tnfsf10	tumor necrosis factor (ligand) superfamily, member 10
Ctps	cytidine 5'-triphosphate synthase
Aimp2	aminoacyl tRNA synthetase complex-interacting multifunctional protein 2
E2F3	E2F transcription factor 3
Gm10451	predicted gene 10451
Atad3A	ATPase family, AAA domain containing 3A
Gm5452	lactate dehydrogenase A pseudogene
Thop1	thimet oligopeptidase 1
Gapdh	glyceraldehyde-3-phosphate dehydrogenase
Rps25	ribosomal protein S25
Phgdh	3-phosphoglycerate dehydrogenase
Ttc7B	tetratricopeptide repeat domain 7B
Shmt1	serine hydroxymethyltransferase 1 (soluble)
Tada2A	transcriptional adaptor 2A
Itpripl2	inositol 1,4,5-triphosphate receptor interacting protein-like 2
Timm8A1	translocase of inner mitochondrial membrane 8 homolog a1 (yeast)
Pgk1	phosphoglycerate kinase 1
Rps12 /// Rps12-Ps	ribosomal protein S12 /// ribosomal protein S12, pseudogene 2 /// predicted gene 10063
Rps12 /// Gm10063	ribosomal protein S12 /// predicted gene 10063 /// ribosomal protein S12, pseudogene 2
Dus4L	dihydrouridine synthase 4-like (S. cerevisiae)
Gm14005	predicted gene 14005
2810004N23Rik	RIKEN cDNA 2810004N23 gene /// glyceronephosphate O-acyltransferase
Alg6	asparagine-linked glycosylation 6 homolog (yeast, alpha-1,3,-glucosyltransferase)
Tomm5	translocase of outer mitochondrial membrane 5 homolog (yeast)
Phgdh	3-phosphoglycerate dehydrogenase
Tmem55A	transmembrane protein 55A
Trf	transferrin
Ppan	peter pan homolog (Drosophila)
Sdf2L1	stromal cell-derived factor 2-like 1
Rpl13	ribosomal protein L13
Exosc2	exosome component 2
Mettl1	methyltransferase like 1
Rhoj	ras homolog gene family, member J
Rpl3	ribosomal protein L3
Nat10	N-acetyltransferase 10
Nop2	NOP2 nucleolar protein homolog (yeast)
Trip13	thyroid hormone receptor interactor 13
Mthfd2	methylenetetrahydrofolate dehydrogenase (NAD+ dependent), methenyltetrahydrofolate cyclohydrolase
Mki67Ip	Mki67 (FHA domain) interacting nucleolar phosphoprotein
Rcc1	regulator of chromosome condensation 1
Eif3I	eukaryotic translation initiation factor 3, subunit I
Fam60A	family with sequence similarity 60, member A
Rrs1	RRS1 ribosome biogenesis regulator homolog (S. cerevisiae)
Tk1	thymidine kinase 1
Gm6554 /// Gm2654	predicted gene 6554 /// predicted gene 2654
Zwilch /// Lctl	Zwilch, kinetochore associated, homolog (Drosophila) /// lactase-like
Yars	tyrosyl-tRNA synthetase
Rps8 /// Rps8-Ps1	ribosomal protein S8 /// ribosomal protein S8, pseudogene 1 /// ribosomal protein S8 pseudogene
Mars2 /// Gm8292	methionine-tRNA synthetase 2 (mitochondrial) /// predicted gene 8292
Cbwd1	COBW domain containing 1
Gm15772 /// Rpl26	ribosomal protein L26 pseudogene /// ribosomal protein L26 /// predicted pseudogene 10136
Orc1L	origin recognition complex, subunit 1-like (S.cereviaiae)
Nol10	nucleolar protein 10
Suclg2	succinate-Coenzyme A ligase, GDP-forming, beta subunit
Dhfr /// Msh3	dihydrofolate reductase /// mutS homolog 3 (E. coli)
Gm4968	predicted gene 4968
Ppat	phosphoribosyl pyrophosphate amidotransferase
Ddx21	DEAD (Asp-Glu-Ala-Asp) box polypeptide 21
Tipin	timeless interacting protein
C1Qbp	complement component 1, q subcomponent binding protein
Mcm10	minichromosome maintenance deficient 10 (S. cerevisiae)
Larp4	La ribonucleoprotein domain family, member 4
Mrpl11	mitochondrial ribosomal protein L11
Rps8 /// Rps8-Ps1	ribosomal protein S8 /// ribosomal protein S8, pseudogene 1 /// ribosomal protein S8 pseudogene
Rpl7A /// Rpl7A-Ps	ribosomal protein L7A /// ribosomal protein L7A, pseudogene 3
Naf1	nuclear assembly factor 1 homolog (S. cerevisiae)
Gm15470	predicted gene 15470
Dimt1	DIM1 dimethyladenosine transferase 1-like (S. cerevisiae)
Suclg2	succinate-Coenzyme A ligase, GDP-forming, beta subunit
Gm16374 /// Gm2606	glyceraldehyde-3-phosphate dehydrogenase pseudogene
Exo1	exonuclease 1
Gart	phosphoribosylglycinamide formyltransferase
Cdc6	cell division cycle 6 homolog (S. cerevisiae)
Rpp40	ribonuclease P 40 subunit (human)
Ahcy	S-adenosylhomocysteine hydrolase
Mrpl47	mitochondrial ribosomal protein L47
Ipo5	importin 5
Ebna1Bp2 /// D4Ert	EBNA1 binding protein 2 /// DNA segment, Chr 4, ERATO Doi 617, expressed
Nsun2	NOL1/NOP2/Sun domain family member 2
Zmynd19	zinc finger, MYND domain containing 19
Rangrf	RAN guanine nucleotide release factor
Mrpl19 /// Aw14602	mitochondrial ribosomal protein L19 /// expressed sequence AW146020
Gm9276	eukaryotic translation elongation factor 1 gamma pseudogene
2610024G14Rik	RIKEN cDNA 2610024G14 gene
Arhgef10L	Rho guanine nucleotide exchange factor (GEF) 10-like
Eif2S2	eukaryotic translation initiation factor 2, subunit 2 (beta)
E2F6	E2F transcription factor 6
Mphosph6	M phase phosphoprotein 6
Eif2S2 /// Gm9892	eukaryotic translation initiation factor 2, subunit 2 (beta) /// predicted gene 9892
Wdr75	WD repeat domain 75
2310030N02Rik	RIKEN cDNA 2310030N02 gene
Mif	macrophage migration inhibitory factor
1110067D22Rik	RIKEN cDNA 1110067D22 gene
Mpp6	membrane protein, palmitoylated 6 (MAGUK p55 subfamily member 6)
Rpl36A	ribosomal protein L36A
Aatf	apoptosis antagonizing transcription factor
Nt5Dc2 /// Stab1	5'-nucleotidase domain containing 2 /// stabilin 1
Stoml2	stomatin (Epb7.2)-like 2
Atic	5-aminoimidazole-4-carboxamide ribonucleotide formyltransferase/IMP cyclohydrolase
Gm14781	predicted gene 14781
Tmem126A	transmembrane protein 126A
Magohb	mago-nashi homolog B (Drosophila)
Rps8 /// Gm11353	ribosomal protein S8 /// ribosomal protein S8 pseudogene /// ribosomal protein S8, pseudogene 1
Rpl29 /// Gm6344	ribosomal protein L29 /// predicted gene 6344 /// predicted gene 3550
Rab23	RAB23, member RAS oncogene family
Gstp2 /// Gstp1	glutathione S-transferase, pi 2 /// glutathione S-transferase, pi 1
Fstl3 /// Prssl1	follistatin-like 3 /// protease, serine-like 1
Ccdc86 /// Gpr44	coiled-coil domain containing 86 /// G protein-coupled receptor 44
Nup93	nucleoporin 93
Nolc1	nucleolar and coiled-body phosphoprotein 1
Dctpp1	dCTP pyrophosphatase 1
Heatr7A	HEAT repeat containing 7A
Cinp	cyclin-dependent kinase 2 interacting protein
Gm7290	predicted gene 7290
Chek1	checkpoint kinase 1 homolog (S. pombe)
Gsto1	glutathione S-transferase omega 1
Dock5	dedicator of cytokinesis 5
Rpl7A /// Gm5619	ribosomal protein L7A /// ribosomal protein L7A pseudogene /// ribosomal protein L7a pseudogene /// ribosomal protein L7A, pseudogene 3
Aldh18A1	aldehyde dehydrogenase 18 family, member A1
Tpst1	protein-tyrosine sulfotransferase 1
Emr1	EGF-like module containing, mucin-like, hormone receptor-like sequence 1
Pfas	phosphoribosylformylglycinamidine synthase (FGAR amidotransferase)
Dkc1	dyskeratosis congenita 1, dyskerin homolog (human)
Asns	asparagine synthetase
Eif1A	eukaryotic translation initiation factor 1A
Hk2	hexokinase 2
Fam162A	family with sequence similarity 162, member A
Eef1E1	eukaryotic translation elongation factor 1 epsilon 1
Npm3 /// Npm3-Ps1	nucleoplasmin 3 /// nucleoplasmin 3, pseudogene 1
Mthfd1	methylenetetrahydrofolate dehydrogenase (NADP+ dependent), methenyltetrahydrofolate cyclohydrolase, formyltetrahydrofolate synthase
Orc6L	origin recognition complex, subunit 6-like (S. cerevisiae)
Nudcd1	NudC domain containing 1
Cdr2	cerebellar degeneration-related 2
Smyd5	SET and MYND domain containing 5
Fkbp3 /// Prpf39	FK506 binding protein 3 /// PRP39 pre-mRNA processing factor 39 homolog (yeast)
Gm7246	predicted gene 7246
Rps25 /// Gm4963	ribosomal protein S25 /// predicted gene 4963
Nme1	non-metastatic cells 1, protein (NM23A) expressed in
Fam60A	family with sequence similarity 60, member A
Rpp38	ribonuclease P/MRP 38 subunit (human)
Eid2	EP300 interacting inhibitor of differentiation 2
Ndufaf4	NADH dehydrogenase (ubiquinone) 1 alpha subcomplex, assembly factor 4
Rps2 /// Gm6139	ribosomal protein S2 /// predicted gene 6139 /// ribosomal protein S2, pseudogene 6 /// predicted gene 5921
Nme2	non-metastatic cells 2, protein (NM23B) expressed in
Gm8300 /// Gm2022	n factor 1A /// eukaryotic translation initiation factor 1A pseudogene
Mcm8	minichromosome maintenance deficient 8 (S. cerevisiae)
Cdc45	cell division cycle 45 homolog (S. cerevisiae)
Gm12669 /// Glrx3	predicted gene 12669 /// glutaredoxin 3
Rpl35 /// Gm10269	ribosomal protein L35 /// predicted gene 10269
Polr2G	polymerase (RNA) II (DNA directed) polypeptide G
Umps	uridine monophosphate synthetase
Ifrd2	interferon-related developmental regulator 2
Gm9132	predicted gene 9132
Timm9	translocase of inner mitochondrial membrane 9 homolog (yeast)
Gm15653	predicted gene 15653
Gapdh /// Gm12070	genase (GAPDH)
Phb	prohibitin
1810035L17Rik	RIKEN cDNA 1810035L17 gene /// neural regeneration protein
Tmem199	transmembrane protein 199
S100A8	S100 calcium binding protein A8 (calgranulin A)
Ppp1R9B	protein phosphatase 1, regulatory subunit 9B
F13A1	coagulation factor XIII, A1 subunit
Sorl1	sortilin-related receptor, LDLR class A repeats-containing
Ralgps2	Ral GEF with PH domain and SH3 binding motif 2
H2-Gs10 /// H2-Q5	MHC class I like protein GS10 /// histocompatibility 2, Q region locus 5
Epc1	enhancer of polycomb homolog 1 (Drosophila)
Trp53Inp1	transformation related protein 53 inducible nuclear protein 1
Arhgef1	Rho guanine nucleotide exchange factor (GEF) 1
Jak2	Janus kinase 2
Ezh1	enhancer of zeste homolog 1 (Drosophila)
A630033H20Rik	RIKEN cDNA A630033H20 gene
Kdm2B /// A930024E	lysine (K)-specific demethylase 2B /// RIKEN cDNA A930024E05 gene
Tbc1D10C	TBC1 domain family, member 10c
Smad7	MAD homolog 7 (Drosophila)
Rtp4	receptor transporter protein 4
Rnf169	ring finger protein 169
Rasgrf2	RAS protein-specific guanine nucleotide-releasing factor 2
Ottmusg00000015223	predicted gene, OTTMUSG00000015223
Foxn3	forkhead box N3
Pstpip1	proline-serine-threonine phosphatase-interacting protein 1
Mtap4	microtubule-associated protein 4
Suox	sulfite oxidase
Treml2	triggering receptor expressed on myeloid cells-like 2
Lmbr1L	limb region 1 like
Rcbtb2	regulator of chromosome condensation (RCC1) and BTB (POZ) domain containing protein 2
Arhgap31	Rho GTPase activating protein 31
Nlrc5	NLR family, CARD domain containing 5
Arhgap25	Rho GTPase activating protein 25
Rbl2	retinoblastoma-like 2
Txk	TXK tyrosine kinase
Als2Cl	ALS2 C-terminal like
Ccng2	cyclin G2
Serinc5	serine incorporator 5
Gm10786	predicted gene 10786
Icos	inducible T-cell co-stimulator
Txnip	thioredoxin interacting protein
Btg2	B-cell translocation gene 2, anti-proliferative
Suv420H1	suppressor of variegation 4-20 homolog 1 (Drosophila)
Ifngr1	interferon gamma receptor 1
Dennd1C	DENN/MADD domain containing 1C
Vps13C	vacuolar protein sorting 13C (yeast)
D4Wsu53E	DNA segment, Chr 4, Wayne State University 53, expressed
Camk1D	calcium/calmodulin-dependent protein kinase ID
Icam2	intercellular adhesion molecule 2
Ai467606	expressed sequence AI467606
Lztfl1	leucine zipper transcription factor-like 1
Klhl24	kelch-like 24 (Drosophila)
Arhgef18	rho/rac guanine nucleotide exchange factor (GEF) 18
Dgka	diacylglycerol kinase, alpha
Scaper	S phase cyclin A-associated protein in the ER
Scai	suppressor of cancer cell invasion
Hist1H1C	histone cluster 1, H1c
H2-T23 /// C920025	histocompatibility 2, T region locus 23 /// RIKEN cDNA C920025E04 gene
Ampd1	adenosine monophosphate deaminase 1
Dnahc8	dynein, axonemal, heavy chain 8
Arntl	aryl hydrocarbon receptor nuclear translocator-like
Fam193B	family with sequence similarity 193, member B
Gbp9	guanylate-binding protein 9
Lztfl1	leucine zipper transcription factor-like 1
Birc3	baculoviral IAP repeat-containing 3
Xrn1	5'-3' exoribonuclease 1
Rdh12	retinol dehydrogenase 12
Lysmd3	LysM, putative peptidoglycan-binding, domain containing 3
Aftph	aftiphilin
Slc43A2	solute carrier family 43, member 2
Ankrd55	ankyrin repeat domain 55
Phf1	PHD finger protein 1
Cflar	CASP8 and FADD-like apoptosis regulator
Jakmip1	janus kinase and microtubule interacting protein 1
Nsg2	neuron specific gene family member 2
Tnfrsf1A	tumor necrosis factor receptor superfamily, member 1a
Satb1	special AT-rich sequence binding protein 1
Dyrk1B	dual-specificity tyrosine-(Y)-phosphorylation regulated kinase 1b
Nfkbiz	nuclear factor of kappa light polypeptide gene enhancer in B-cells inhibitor, zeta
Vamp1	vesicle-associated membrane protein 1
Irf9	interferon regulatory factor 9
Slc9A9	solute carrier family 9 (sodium/hydrogen exchanger), member 9
Zfp238	zinc finger protein 238
Smox	spermine oxidase
Glipr1 /// Krr1	GLI pathogenesis-related 1 (glioma) /// KRR1, small subunit (SSU) processome component, homolog (yeast)
Dgkd	diacylglycerol kinase, delta
Stxbp3A /// Stxbp3	syntaxin binding protein 3A /// syntaxin-binding protein 3B
Cflar	CASP8 and FADD-like apoptosis regulator
Tmc8	transmembrane channel-like gene family 8
Mapk11	mitogen-activated protein kinase 11
Anxa5	annexin A5
Hmha1	histocompatibility (minor) HA-1
Senp7	SUMO1/sentrin specific peptidase 7
Hivep2	human immunodeficiency virus type I enhancer binding protein 2
Trav13-3 /// Trav1	13-4/DV7
Pisd-Ps1 /// Pisd-	phosphatidylserine decarboxylase, pseudogene 1 /// phosphatidylserine decarboxylase, pseudogene 3
2610018G03Rik	RIKEN cDNA 2610018G03 gene
A530021J07Rik	Riken cDNA A530021J07 gene
Rfxank /// Nr2C2Ap	regulatory factor X-associated ankyrin-containing protein /// nuclear receptor 2C2-associated protein
Slc38A9	solute carrier family 38, member 9
Ypel5	yippee-like 5 (Drosophila)
Nipal3	NIPA-like domain containing 3
Mir687	microRNA 687
Cd96	CD96 antigen
Smap2	stromal membrane-associated GTPase-activating protein 2
A430078G23Rik	RIKEN cDNA A430078G23 gene
Nfatc3	nuclear factor of activated T-cells, cytoplasmic, calcineurin-dependent 3
Dcaf6	DDB1 and CUL4 associated factor 6
Arhgap4	Rho GTPase activating protein 4
Sesn1	sestrin 1
Hbp1 /// Cog5	high mobility group box transcription factor 1 /// component of oligomeric golgi complex 5
Atf7Ip	activating transcription factor 7 interacting protein
Atl2	atlastin GTPase 2
Gm889	predicted gene 889
Zbtb44	zinc finger and BTB domain containing 44
Plcb2	phospholipase C, beta 2
Gm12258	predicted gene 12258
A130050O07Rik	RIKEN cDNA A130050O07 gene
Herc3	hect domain and RLD 3
Rltpr	RGD motif, leucine rich repeats, tropomodulin domain and proline-rich containing
Ccdc64	coiled-coil domain containing 64
Rgs14	regulator of G-protein signaling 14
Gm13926 /// Gm1089	predicted gene 13926 /// predicted gene 10891
Cry1	cryptochrome 1 (photolyase-like)
Itm2A	integral membrane protein 2A
Il16	interleukin 16
Tecpr1	tectonin beta-propeller repeat containing 1
Trav13N-1 /// Gm13	T cell receptor alpha variable 13N-1 /// predicted gene 13978
5730508B09Rik	RIKEN cDNA 5730508B09 gene
Casp6	caspase 6
Il17Ra	interleukin 17 receptor A
Cep97	centrosomal protein 97
Ralgps1	Ral GEF with PH domain and SH3 binding motif 1
Gm12258	predicted gene 12258
Cdkn1B	cyclin-dependent kinase inhibitor 1B
Stxbp3A	syntaxin binding protein 3A
Slc16A5	solute carrier family 16 (monocarboxylic acid transporters), member 5
Znrf1	zinc and ring finger 1
Nlrc5	NLR family, CARD domain containing 5
Ifit3	interferon-induced protein with tetratricopeptide repeats 3
Fam65A	family with sequence similarity 65, member A
Mx2	myxovirus (influenza virus) resistance 2
Rfx3	regulatory factor X, 3 (influences HLA class II expression)
Smarca2	SWI/SNF related, matrix associated, actin dependent regulator of chromatin, subfamily a, member 2
Foxn3	forkhead box N3
Trpc4Ap	transient receptor potential cation channel, subfamily C, member 4 associated protein
Epb4.1	erythrocyte protein band 4.1
Rbm33	RNA binding motif protein 33
St6Gal1	beta galactoside alpha 2,6 sialyltransferase 1
Nfat5	nuclear factor of activated T-cells 5
Stk17B	serine/threonine kinase 17b (apoptosis-inducing)
Zfp319	zinc finger protein 319
A730076H11Rik	RIKEN cDNA A730076H11 gene
Bc031353	cDNA sequence BC031353
Orai2	ORAI calcium release-activated calcium modulator 2
Fam102A	family with sequence similarity 102, member A
Nab2	Ngfi-A binding protein 2
Tnfaip3	tumor necrosis factor, alpha-induced protein 3
9530009G21Rik	RIKEN cDNA 9530009G21 gene
Pde4D	phosphodiesterase 4D, cAMP specific
Gm15441	predicted gene 15441
Tspyl4	TSPY-like 4
Lonrf3	LON peptidase N-terminal domain and ring finger 3
Nlrc5	NLR family, CARD domain containing 5
Inpp5K	inositol polyphosphate 5-phosphatase K
Trim34	tripartite motif-containing 34
Pip4K2A	phosphatidylinositol-5-phosphate 4-kinase, type II, alpha
Irgm2 /// Igtp	immunity-related GTPase family M member 2 /// interferon gamma induced GTPase
S100A9	S100 calcium binding protein A9 (calgranulin B)
Cyfip2	cytoplasmic FMR1 interacting protein 2
Trim30	tripartite motif-containing 30
4930426L09Rik	RIKEN cDNA 4930426L09 gene
Map4K2	mitogen-activated protein kinase kinase kinase kinase 2
Rnf167	ring finger protein 167
Gm4955	predicted gene 4955
Chl1	cell adhesion molecule with homology to L1CAM
Gbp8	guanylate-binding protein 8
Tmem87B	transmembrane protein 87B
3110052M02Rik	RIKEN cDNA 3110052M02 gene
Il21R	interleukin 21 receptor
Ets2	E26 avian leukemia oncogene 2, 3' domain
Zfp667	zinc finger protein 667
Trat1	T cell receptor associated transmembrane adaptor 1
Hist2H2Aa1 /// His	histone cluster 2, H2ac /// histone cluster 1, H3b
Lrrc8C	leucine rich repeat containing 8 family, member C
Slamf1	signaling lymphocytic activation molecule family member 1
Trim12 /// Loc1000	tripartite motif-containing 12 /// similar to tripartite motif protein TRIM12
Inpp5D	inositol polyphosphate-5-phosphatase D
Zfp846	zinc finger protein 846
Cdk17 /// Elk3	cyclin-dependent kinase 17 /// ELK3, member of ETS oncogene family
Clk3	CDC-like kinase 3
Slc12A6	solute carrier family 12, member 6
Fam63B	family with sequence similarity 63, member B
Evi5L	ecotropic viral integration site 5 like
Ppp1R3B	protein phosphatase 1, regulatory (inhibitor) subunit 3B
Slfn2	schlafen 2
Dap	death-associated protein
Ccr8	chemokine (C-C motif) receptor 8
Card6	caspase recruitment domain family, member 6
Trav13-4/Dv7	T cell receptor alpha variable 13-4/DV7
Fam63B	family with sequence similarity 63, member B
Mr1	major histocompatibility complex, class I-related
Cd1D1	CD1d1 antigen
Pcmtd2	protein-L-isoaspartate (D-aspartate) O-methyltransferase domain containing 2
Lypd6B	LY6/PLAUR domain containing 6B
Rorc	RAR-related orphan receptor gamma
Casp7	caspase 7
Dclre1C	DNA cross-link repair 1C, PSO2 homolog (S. cerevisiae)
Chrna9	cholinergic receptor, nicotinic, alpha polypeptide 9
Spo11	sporulation protein, meiosis-specific, SPO11 homolog (S. cerevisiae)
Eml5	echinoderm microtubule associated protein like 5
Nat2	N-acetyltransferase 2 (arylamine N-acetyltransferase)
Cd5	CD5 antigen
Gm13926	predicted gene 13926
Zcchc12	zinc finger, CCHC domain containing 12
Gbp4	guanylate binding protein 4
Arhgap24	Rho GTPase activating protein 24
Tcra-V8	T-cell receptor alpha, variable 8
Parp3	poly (ADP-ribose) polymerase family, member 3
Ctdsp2	CTD (carboxy-terminal domain, RNA polymerase II, polypeptide A) small phosphatase 2
2410066E13Rik	RIKEN cDNA 2410066E13 gene
Mpa2L /// Gbp10	macrophage activation 2 like /// guanylate-binding protein 10 /// predicted gene, EG634650 /// guanylate-binding protein 8
Nr4A1	nuclear receptor subfamily 4, group A, member 1
Eg634650 /// Mpa2L	predicted gene, EG634650 /// macrophage activation 2 like
Abcg3	ATP-binding cassette, sub-family G (WHITE), member 3
C920008G01Rik	or
Traf3Ip3 /// A1300	TRAF3 interacting protein 3 /// RIKEN cDNA A130010J15 gene
Fgf13	fibroblast growth factor 13
Gpr162	G protein-coupled receptor 162
Tbxa2R	thromboxane A2 receptor
Plekhg2	pleckstrin homology domain containing, family G (with RhoGef domain) member 2
Gm6033 /// Trav13-	predicted gene 6033 /// T cell receptor alpha variable 13-4/DV7 /// T cell receptor alpha variable 13D-4
Tmem71	transmembrane protein 71
Cd28	CD28 antigen
Cd6	CD6 antigen
Jund /// Gm11175	Jun proto-oncogene related gene d /// predicted gene 11175
Abcg2	ATP-binding cassette, sub-family G (WHITE), member 2
Gm10893	predicted gene 10893
Ankrd12	ankyrin repeat domain 12
2610008E11Rik	RIKEN cDNA 2610008E11 gene
Elovl7	ELOVL family member 7, elongation of long chain fatty acids (yeast)
1110028C15Rik	RIKEN cDNA 1110028C15 gene /// ribulose-5-phosphate-3-epimerase
Pgm2L1	phosphoglucomutase 2-like 1
Gtdc1	glycosyltransferase-like domain containing 1
Ddx60	DEAD (Asp-Glu-Ala-Asp) box polypeptide 60
Fn3K	fructosamine 3 kinase
Ppt1	palmitoyl-protein thioesterase 1
Adam12	a disintegrin and metallopeptidase domain 12 (meltrin alpha)
Tuft1	tuftelin 1
Ttbk2	tau tubulin kinase 2
9230105E10Rik	RIKEN cDNA 9230105E10 gene /// tripartite motif-containing 12 /// tripartite motif-containing 5
Itgb3	integrin beta 3
Eps8L1	EPS8-like 1
F2R	coagulation factor II (thrombin) receptor
Ifi27L1	interferon, alpha-inducible protein 27 like 1
2610019F03Rik	RIKEN cDNA 2610019F03 gene
Ypel3	yippee-like 3 (Drosophila)
Chmp1B	chromatin modifying protein 1B
Il17Re	interleukin 17 receptor E
Gm13959	predicted gene 13959
9230105E10Rik	RIKEN cDNA 9230105E10 gene /// tripartite motif-containing 5 /// predicted pseudogene 4992
A930001N09Rik	RIKEN cDNA A930001N09 gene
Cdh24	cadherin-like 24
Slfn1	schlafen 1
Klf7	Kruppel-like factor 7 (ubiquitous)
Gmfg	glia maturation factor, gamma
Csgalnact1	chondroitin sulfate N-acetylgalactosaminyltransferase 1
Ankrd50	ankyrin repeat domain 50
Fbxw10	F-box and WD-40 domain protein 10
Car2	carbonic anhydrase 2
E130304F04Rik	RIKEN cDNA E130304F04 gene
Gprasp2 /// Gprasp	G protein-coupled receptor associated sorting protein 2 /// G protein-coupled receptor associated sorting protein 1
A930003A15Rik	RIKEN cDNA A930003A15 gene
Dmc1	DMC1 dosage suppressor of mck1 homolog, meiosis-specific homologous recombination (yeast)
Kcnh2	potassium voltage-gated channel, subfamily H (eag-related), member 2
9230105E10Rik	RIKEN cDNA 9230105E10 gene
Tube1	epsilon-tubulin 1
Slc25A24	solute carrier family 25 (mitochondrial carrier, phosphate carrier), member 24
Ephx1	epoxide hydrolase 1, microsomal
Ccpg1	cell cycle progression 1
Ai452195	expressed sequence AI452195
Calcoco1	calcium binding and coiled coil domain 1
Ctdsp2 /// Mir26A-	CTD (carboxy-terminal domain, RNA polymerase II, polypeptide A) small phosphatase 2 /// microRNA 26a-2
H2-T24	histocompatibility 2, T region locus 24
Fam78A	family with sequence similarity 78, member A
Errfi1	ERBB receptor feedback inhibitor 1
A430093F15Rik	RIKEN cDNA A430093F15 gene
Zfp36L1	zinc finger protein 36, C3H type-like 1
Bcl2 /// D630008O1	B-cell leukemia/lymphoma 2 /// RIKEN cDNA D630008O14 gene
Neurl1B	neuralized homolog 1B (Drosophila)
Gm10641	predicted gene 10641
Parp8	poly (ADP-ribose) polymerase family, member 8
Ppp1R13B	protein phosphatase 1, regulatory (inhibitor) subunit 13B
Obfc2A	oligonucleotide/oligosaccharide-binding fold containing 2A
Stk39	serine/threonine kinase 39, STE20/SPS1 homolog (yeast)
Gm701	predicted gene 701
Hspa4L	heat shock protein 4 like
Letm2	leucine zipper-EF-hand containing transmembrane protein 2
A130082M07Rik	e
Gm3002 /// Gm8348	10042L04 gene /// predicted gene 10340
Cytip	cytohesin 1 interacting protein
Crem	cAMP responsive element modulator
Mir181B-1	microRNA 181b-1
Slc37A2	solute carrier family 37 (glycerol-3-phosphate transporter), member 2
Zfp36	zinc finger protein 36
Rragd	Ras-related GTP binding D
Egr2	early growth response 2
A930002I21Rik	RIKEN cDNA A930002I21 gene
Cd52	CD52 antigen
Cdkl1	cyclin-dependent kinase-like 1 (CDC2-related kinase)
Stx7	syntaxin 7
S1Pr1	sphingosine-1-phosphate receptor 1
Fas	Fas (TNF receptor superfamily member 6)
Fbxl12	F-box and leucine-rich repeat protein 12
H2-Ob	histocompatibility 2, O region beta locus
Gramd1B	GRAM domain containing 1B
Nebl	nebulette
2010015L04Rik	RIKEN cDNA 2010015L04 gene
Ccr6	chemokine (C-C motif) receptor 6
Cd200	CD200 antigen
Cysltr2	cysteinyl leukotriene receptor 2
Maml2	mastermind like 2 (Drosophila)
Zfp831	zinc finger protein 831
Lsp1	lymphocyte specific 1
Gm10406 /// Ensmus	predicted gene 3696
Psd3	pleckstrin and Sec7 domain containing 3
Il4Ra	interleukin 4 receptor, alpha
Gm16489	predicted gene 16489
Lpar6	lysophosphatidic acid receptor 6
Arid5B	AT rich interactive domain 5B (MRF1-like)
Lca5	Leber congenital amaurosis 5 (human)
Samd9L	sterile alpha motif domain containing 9-like
Pcmtd1	protein-L-isoaspartate (D-aspartate) O-methyltransferase domain containing 1
Nebl	nebulette
Calcrl	calcitonin receptor-like
Ltb	lymphotoxin B
Cd226	CD226 antigen
Bc028471	cDNA sequence BC028471
Zdhhc14	zinc finger, DHHC domain containing 14
Glcci1	glucocorticoid induced transcript 1
Cdkn1B	cyclin-dependent kinase inhibitor 1B
Gmfg	glia maturation factor, gamma
Bach2	BTB and CNC homology 2
Slco3A1	solute carrier organic anion transporter family, member 3a1
1700025G04Rik	RIKEN cDNA 1700025G04 gene
Cd46	CD46 antigen, complement regulatory protein
Inpp4A	inositol polyphosphate-4-phosphatase, type I
Dennd5A	DENN/MADD domain containing 5A
Cacnb1	calcium channel, voltage-dependent, beta 1 subunit
Clec2D	C-type lectin domain family 2, member d
Glcci1 /// Gm16039	glucocorticoid induced transcript 1 /// predicted gene 16039
Bcl2L1	BCL2-like 1
Cyp2R1	cytochrome P450, family 2, subfamily r, polypeptide 1
Gm13970	predicted gene 13970
9930111J21Rik2	RIKEN cDNA 9930111J21 gene 2 /// RIKEN cDNA 9930111J21 gene 1 /// predicted gene 5431
Tcp11L2	t-complex 11 (mouse) like 2
Cdk20	cyclin-dependent kinase 20
Tcra /// A130082M0	T-cell receptor alpha chain /// RIKEN cDNA A130082M07 gene
P2Ry10	purinergic receptor P2Y, G-protein coupled 10
Tagap	T-cell activation Rho GTPase-activating protein
Map4K5	mitogen-activated protein kinase kinase kinase kinase 5
Pyhin1	pyrin and HIN domain family, member 1
Lamc1	laminin, gamma 1
Mier1	mesoderm induction early response 1 homolog (Xenopus laevis
S100A11	S100 calcium binding protein A11 (calgizzarin)
Nr4A3	nuclear receptor subfamily 4, group A, member 3
Acss2	acyl-CoA synthetase short-chain family member 2
Egr1	early growth response 1
Tcra	T-cell receptor alpha chain
Tns1	tensin 1
4930402H24Rik	RIKEN cDNA 4930402H24 gene
Nebl	nebulette
Arap2	ArfGAP with RhoGAP domain, ankyrin repeat and PH domain 2
Cd79B	CD79B antigen
Ai451617	expressed sequence AI451617
Ppp3Ca	protein phosphatase 3, catalytic subunit, alpha isoform
Bcl6	B-cell leukemia/lymphoma 6
Tiparp /// 4931440	TCDD-inducible poly(ADP-ribose) polymerase /// RIKEN cDNA 4931440P22 gene
Inpp4B	inositol polyphosphate-4-phosphatase, type II
Plxnd1	plexin D1
Gm13907 /// Trav9-	e
S100A10	S100 calcium binding protein A10 (calpactin)
Atg4C	autophagy-related 4C (yeast)
Tctex1D1	Tctex1 domain containing 1
Rel	reticuloendotheliosis oncogene
Itga5	integrin alpha 5 (fibronectin receptor alpha)
Rasgrp1	RAS guanyl releasing protein 1
Plxdc2	plexin domain containing 2
Gm26	gene model 26, (NCBI)
Phxr4	per-hexamer repeat gene 4
Ddhd2	DDHD domain containing 2
4930422I07Rik	RIKEN cDNA 4930422I07 gene
Tns1	tensin 1
E030037K03Rik	RIKEN cDNA E030037K03 gene
Gm6683 /// A630038	predicted gene 6683 /// RIKEN cDNA A630038E17 gene
Gm9766	predicted gene 9766
Rap2B	RAP2B, member of RAS oncogene family
Atp10A	ATPase, class V, type 10A
Ngp	neutrophilic granule protein
Ccr9	chemokine (C-C motif) receptor 9
Nfia	nuclear factor I/A
Tcra	T-cell receptor alpha chain
Tes	testis derived transcript
Rab6B	RAB6B, member RAS oncogene family
Cnga1	cyclic nucleotide gated channel alpha 1
Rag2	recombination activating gene 2
Samhd1	SAM domain and HD domain, 1
Ehd3	EH-domain containing 3
Dgke	diacylglycerol kinase, epsilon
Fam134B	family with sequence similarity 134, member B
Rabgap1L	RAB GTPase activating protein 1-like
Gm8736	predicted gene 8736
Gm10888 /// Gm1089	predicted gene 10888 /// predicted gene 10890
Gm527	predicted gene 527
5330426P16Rik	RIKEN cDNA 5330426P16 gene
Nhsl1	NHS-like 1
Ccr7	chemokine (C-C motif) receptor 7
Add3	adducin 3 (gamma)
S100A11	S100 calcium binding protein A11 (calgizzarin)
Arl5C	ADP-ribosylation factor-like 5C
Gm13949 /// Gm1395	predicted gene 13949 /// predicted gene 13959 /// predicted gene 7174
Gm3002 /// Gm3020	alpha-takusan pseudogene /// predicted gene 3020 /// predicted gene 8348 /// predicted gene 10021 /// predicted gene 3512
Ifit1	interferon-induced protein with tetratricopeptide repeats 1
Cdc42Bpa	CDC42 binding protein kinase alpha
Tcrb-J /// Loc6655	T-cell receptor beta, joining region /// similar to T-cell receptor beta-2 chain C region
Gm6273	predicted gene 6273
Xkrx	X Kell blood group precursor related X linked
Cd4	CD4 antigen
Zbtb20	zinc finger and BTB domain containing 20
D130062J21Rik	RIKEN cDNA D130062J21 gene
Ifi27L2A	interferon, alpha-inducible protein 27 like 2A
Cd69	CD69 antigen
Armcx1	armadillo repeat containing, X-linked 1
Bc094916	cDNA sequence BC094916
Dusp16	dual specificity phosphatase 16
Dirc2	disrupted in renal carcinoma 2 (human)
A630007B06Rik	RIKEN cDNA A630007B06 gene
Trav9-4 /// Gm1390	T-cell receptor alpha chain variable region 9-4 /// predicted gene 13907 /// similar to RIKEN cDNA A430107P09 gene
Tgfbr3	transforming growth factor, beta receptor III
Hmgn3	high mobility group nucleosomal binding domain 3
Cd79A	CD79A antigen (immunoglobulin-associated alpha)
Zbtb20	zinc finger and BTB domain containing 20
Tcra-V8	T-cell receptor alpha, variable 8
Gm10890	predicted gene 10890
Phxr2	per-hexamer repeat gene 2
Gm13969	predicted gene 13969
Dstyk	dual serine/threonine and tyrosine protein kinase
Klhl4	kelch-like 4 (Drosophila)
Gm8740	predicted gene 8740
Tcra	T-cell receptor alpha chain
Raver2	ribonucleoprotein, PTB-binding 2
Slc9A7	solute carrier family 9 (sodium/hydrogen exchanger), member 7
Inadl	InaD-like (Drosophila)
Pde5A	phosphodiesterase 5A, cGMP-specific
Mctp2	multiple C2 domains, transmembrane 2
B3Gnt5	UDP-GlcNAc:betaGal beta-1,3-N-acetylglucosaminyltransferase 5
Gstk1	glutathione S-transferase kappa 1
Dhrs3	dehydrogenase/reductase (SDR family) member 3
Tpd52	tumor protein D52
Ggh	gamma-glutamyl hydrolase
Dgkg	diacylglycerol kinase, gamma
Cd40Lg	CD40 ligand
Gm1966	predicted gene 1966
Loc547323	similar to RIKEN cDNA A430107P09 gene
Vopp1	vesicular, overexpressed in cancer, prosurvival protein 1
Gabbr1	gamma-aminobutyric acid (GABA) B receptor, 1
Pdk2	pyruvate dehydrogenase kinase, isoenzyme 2
Btla	B and T lymphocyte associated
Plcb4	phospholipase C, beta 4
Cd7	CD7 antigen
Exoc6B	exocyst complex component 6B
Ms4A1	membrane-spanning 4-domains, subfamily A, member 1
Ccnd2	cyclin D2
Npas2	neuronal PAS domain protein 2
Cdc42Ep3	CDC42 effector protein (Rho GTPase binding) 3
Wdr78	WD repeat domain 78
5730469M10Rik	RIKEN cDNA 5730469M10 gene
Slc7A11	solute carrier family 7 (cationic amino acid transporter, y+ system), member 11
Smoc1	SPARC related modular calcium binding 1
Mir181A-1	microRNA 181a-1
Mir568	microRNA 568
Tet2	tet oncogene family member 2
Psd3	pleckstrin and Sec7 domain containing 3
Gm8995	predicted gene 8995
Gm13969	predicted gene 13969
Akt3	thymoma viral proto-oncogene 3
St3Gal6 /// Dcbld2	ST3 beta-galactoside alpha-2,3-sialyltransferase 6 /// discoidin, CUB and LCCL domain containing 2
Cdkl5	cyclin-dependent kinase-like 5
Pip5K1B	phosphatidylinositol-4-phosphate 5-kinase, type 1 beta
Kdm5B	lysine (K)-specific demethylase 5B
Prrg4	proline rich Gla (G-carboxyglutamic acid) 4 (transmembrane)
A130023I24Rik	RIKEN cDNA A130023I24 gene
Sgk3	serum/glucocorticoid regulated kinase 3
Gimap3	GTPase, IMAP family member 3
Adamts6	a disintegrin-like and metallopeptidase (reprolysin type) with thrombospondin type 1 motif, 6
Tle4	transducin-like enhancer of split 4, homolog of Drosophila E(spl)
Gm13949	predicted gene 13949
Ms4A4B	membrane-spanning 4-domains, subfamily A, member 4B
Gpr174	G protein-coupled receptor 174
A930013B10Rik	RIKEN cDNA A930013B10 gene
Slc6A19	solute carrier family 6 (neurotransmitter transporter), member 19
Gm4759	GTPase, very large interferon inducible 1 pseudogene
Gm8736	predicted gene 8736

## Sheet: Table S3bis
Table S3, related to Figure 7. List of genes belonging to the "shared" and "tumor specific" Vav1–/–/Zfp36l1–/–;Zfp36l2–/– gene signature.
List of up- (red) and downregulated (blue) genes of the "tumor-specific" Vav1–/–/Zfp36l1–/–;Zfp36l2–/– gene signature.
Gene symbol	Gene description
ANTXR1	anthrax toxin receptor 1
ATAD3A /// ATAD3B	ATPase family, AAA domain containing 3A /// ATPase family, AAA domain containing 3B /// similar to AAA-ATPase TOB3
ATIC	5-aminoimidazole-4-carboxamide ribonucleotide formyltransferase/IMP cyclohydrolase
AVEN	apoptosis, caspase activation inhibitor
BXDC1	brix domain containing 1
C1ORF33	chromosome 1 open reading frame 33
C1ORF79	chromosome 1 open reading frame 79
CACNA1D	Calcium channel, voltage-dependent, L type, alpha 1D subunit
DDC	dopa decarboxylase (aromatic L-amino acid decarboxylase)
DDX21 /// ZNF596	DEAD (Asp-Glu-Ala-Asp) box polypeptide 21 /// zinc finger protein 596
DFNA5	deafness, autosomal dominant 5
DOCK5	Dedicator of cytokinesis 5
DTX1	deltex homolog 1 (Drosophila)
DUSP9	dual specificity phosphatase 9
FBLN1	fibulin 1
FLJ10292	mago-nashi homolog
FLJ30594	hypothetical locus FLJ30594
GLP1R	glucagon-like peptide 1 receptor
GLT8D1	Glycosyltransferase 8 domain containing 1
GPATC4	G patch domain containing 4
GREB1	GREB1 protein
HDGFRP3	hepatoma-derived growth factor, related protein 3
JTV1	JTV1 gene
KIAA0507	KIAA0507
KIAA0690	KIAA0690
KIAA1904	KIAA1904 protein
LOC145786	hypothetical protein LOC145786
RPL21 /// LOC387753	similar to 60S ribosomal protein L21 /// similar to ribosomal protein L21 isoform 1 /// similar to 60S ribosomal protein L21 /// similar to 60S ribosomal protein L21 /// similar to ribosomal protein L21 isoform 1 /// similar to 60S ribosomal protein L21 /// similar to ribosomal protein L21 isoform 1 /// similar to ribosomal protein L21 isoform 1
RPL13 /// LOC388344	ribosomal protein L13 /// similar to ribosomal protein L13 /// small nucleolar RNA, C/D box 68
PVT1 /// LOC441378	Pvt1 oncogene homolog, MYC activator (mouse) /// hypothetical LOC441378
DHFR /// LOC643509	dihydrofolate reductase /// similar to Dihydrofolate reductase
UTP20 /// LOC653877	r protein 73) (NNP73)
LTB4DH	leukotriene B4 12-hydroxydehydrogenase
MARS2	methionine-tRNA synthetase 2 (mitochondrial)
MGC61598	similar to ankyrin-repeat protein Nrarp
MTHFD1L	methylenetetrahydrofolate dehydrogenase (NADP+ dependent) 1-like
MXRA7	matrix-remodelling associated 7
NME2 /// NME1-NME2	non-metastatic cells 2, protein (NM23B) expressed in /// NM23-LV
NOP5/NOP58	nucleolar protein NOP5/NOP58
PDE8A	phosphodiesterase 8A
PHLDA1	pleckstrin homology-like domain, family A, member 1
PRR6	Proline rich 6
PRTG	protogenin homolog (Gallus gallus)
PTPN14	protein tyrosine phosphatase, non-receptor type 14
PUS7L	pseudouridylate synthase 7 homolog (S. cerevisiae)-like /// pseudouridylate synthase 7 homolog (S. cerevisiae)-like
PVT1 /// LOC441378	Pvt1 oncogene homolog, MYC activator (mouse) /// hypothetical LOC441378
RANBP5	RAN binding protein 5
REEP1	receptor accessory protein 1
RPL13	Ribosomal protein L13
RPL15	Ribosomal protein L15
SBF2	SET binding factor 2
SOAT2	sterol O-acyltransferase 2
STRA6	stimulated by retinoic acid gene 6 homolog (mouse)
TCAG7.981	juxtaposed with another zinc finger gene 1
TM6SF1	Transmembrane 6 superfamily member 1
TMEM55A	transmembrane protein 55A
DDX21 /// ZNF596	DEAD (Asp-Glu-Ala-Asp) box polypeptide 21 /// zinc finger protein 596
ARL6IP2	ADP-ribosylation factor-like 6 interacting protein 2
B3GNT5	UDP-GlcNAc:betaGal beta-1,3-N-acetylglucosaminyltransferase 5
BCL2L1	BCL2-like 1
BTG2	BTG family, member 2
C20ORF118	Chromosome 20 open reading frame 118
C9ORF126	chromosome 9 open reading frame 126
CASP6	caspase 6, apoptosis-related cysteine peptidase
CCPG1	cell cycle progression 1
CDC42EP3	CDC42 effector protein (Rho GTPase binding) 3
CHGN	Chondroitin beta1,4 N-acetylgalactosaminyltransferase
CHRNA9	cholinergic receptor, nicotinic, alpha 9
CREM	cAMP responsive element modulator
CTDSP2	CTD (carboxy-terminal domain, RNA polymerase II, polypeptide A) small phosphatase 2
CYFIP2	cytoplasmic FMR1 interacting protein 2
DGKE	diacylglycerol kinase, epsilon 64kDa
DGKG	diacylglycerol kinase, gamma 90kDa
DKFZP761M1511	hypothetical protein DKFZP761M1511
EDG1	endothelial differentiation, sphingolipid G-protein-coupled receptor, 1
EPC1	enhancer of polycomb homolog 1 (Drosophila)
ERRFI1	ERBB receptor feedback inhibitor 1
F2R	coagulation factor II (thrombin) receptor
FAM65A	family with sequence similarity 65, member A
FLJ20152	hypothetical protein FLJ20152
FLJ90709	hypothetical protein FLJ90709
GPRASP2	G protein-coupled receptor associated sorting protein 2
GTDC1	glycosyltransferase-like domain containing 1
HBP1	HMG-box transcription factor 1
HIST1H1C	histone 1, H1c
ICAM2	intercellular adhesion molecule 2
IFNGR1	interferon gamma receptor 1
IL17RA	interleukin 17 receptor A
ITGA5	integrin, alpha 5 (fibronectin receptor, alpha polypeptide)
JARID1B	Jumonji, AT rich interactive domain 1B (RBP2-like)
KIAA1546	KIAA1546
KLHL24	kelch-like 24 (Drosophila)
LOC150166	hypothetical protein LOC150166
LOC286044	hypothetical protein LOC286044
LOC648859	hypothetical protein LOC648859
LSP1 /// LOC649377	lymphocyte-specific protein 1 /// similar to lymphocyte-specific protein 1 isoform 1
LOC650815	similar to T-cell receptor alpha chain V region CTL-L17 precursor
LOC653754	similar to pleckstrin and Sec7 domain containing 3
LRRC8C	Leucine rich repeat containing 8 family, member C
MIER1	mesoderm induction early response 1 homolog (Xenopus laevis)
MR1	major histocompatibility complex, class I-related
NEBL	nebulette
NFATC3	nuclear factor of activated T-cells, cytoplasmic, calcineurin-dependent 3
NOD27	nucleotide-binding oligomerization domains 27
PCMTD1	Protein-L-isoaspartate (D-aspartate) O-methyltransferase domain containing 1
PDK2	pyruvate dehydrogenase kinase, isozyme 2
PGM2L1	phosphoglucomutase 2-like 1
PIP5K1B	phosphatidylinositol-4-phosphate 5-kinase, type I, beta
PIP5K2A	phosphatidylinositol-4-phosphate 5-kinase, type II, alpha
PLXDC2	plexin domain containing 2
POLR2E	Polymerase (RNA) II (DNA directed) polypeptide E, 25kDa
POLR2J2	DNA directed RNA polymerase II polypeptide J-related gene
PPP3CA	protein phosphatase 3 (formerly 2B), catalytic subunit, alpha isoform (calcineurin A alpha)
PPT1	palmitoyl-protein thioesterase 1 (ceroid-lipofuscinosis, neuronal 1, infantile)
PRRG4	proline rich Gla (G-carboxyglutamic acid) 4 (transmembrane)
PSCDBP	pleckstrin homology, Sec7 and coiled-coil domains, binding protein /// pleckstrin homology, Sec7 and coiled-coil domains, binding protein
PSD3	pleckstrin and Sec7 domain containing 3
RALGPS1	Ral GEF with PH domain and SH3 binding motif 1
RALGPS2	Ral GEF with PH domain and SH3 binding motif 2
RAP2A /// RAP2B	RAP2A, member of RAS oncogene family /// RAP2B, member of RAS oncogene family
RBM35B	RNA binding motif protein 35B
RNF31	ring finger protein 31
RORC	RAR-related orphan receptor C
S100A8	S100 calcium binding protein A8 (calgranulin A)
S100A9	S100 calcium binding protein A9 (calgranulin B)
SENP7	SUMO1/sentrin specific peptidase 7
SERINC5	Serine incorporator 5
SLC9A7	solute carrier family 9 (sodium/hydrogen exchanger), member 7
SLC9A9	solute carrier family 9 (sodium/hydrogen exchanger), member 9
STX7	Syntaxin 7
TCTEX1D1	Tctex1 domain containing 1
TMEM142B	transmembrane protein 142B
TNFRSF1A	tumor necrosis factor receptor superfamily, member 1A
TRA@	T cell receptor alpha locus /// T cell receptor alpha chain /// Rearranged T-cell receptor alpha-chain mRNA, variable region
TRDV2	T cell receptor delta variable 2
WDR78	WD repeat domain 78
XRN1	5'-3' exoribonuclease 1
YPEL5	yippee-like 5 (Drosophila)
ZNRF1	zinc and ring finger 1
